# Supplementary material for: Copy Number Alterations in Hepatoblastoma: Literature Review and a Brazilian Cohort Analysis Highlight New Biological Pathways
Source: Front Oncol. 2021 Dec 8;11:741526. doi: 10.3389/fonc.2021.741526 (PMC8692715; doi:10.3389/fonc.2021.741526)
Supplement: Supplementary file 3 [file Table_2.xlsx]

## Sheet: Supplementary Table 2
Supplementary Table 2: Classification of HBs in the CNA categories based on the genomic profile identified by CMA.
CNA category	HB samples
No detectable CNAs	HB28T, HB31T, HB32T, HB34T, HB35T, HB38T, HB42T, HB45T, HB72T, HB81T
Few CNAs	HB16T, HB17T, HB18T, HB36T, HB39T, HB40T, HB41T, HB43T, HB44T, HB79T
Complex genomes	HB15T, HB30T, HB33T, HB46T, HB66T, HB70T
