# Supplementary material for: Copy Number Alterations in Hepatoblastoma: Literature Review and a Brazilian Cohort Analysis Highlight New Biological Pathways
Source: Front Oncol. 2021 Dec 8;11:741526. doi: 10.3389/fonc.2021.741526 (PMC8692715; doi:10.3389/fonc.2021.741526)
Supplement: Supplementary file 4 [file Table_3.xlsx]

## Sheet: Supplementary Table 3
Supplementary Table 3: List of the 229 genes selected using the in silico VarElect tool (genomic coordinates given according to GRCh37/hg19).
Cytoband	Alteration type	Genomic coordinates (hg19)	Size (bp)	Gene ID	Gene Name	VarElect Score
1p36.33p35.1	Loss	chr1:1-34,142,970	34,142,969	MTOR	Mechanistic Target Of Rapamycin Kinase	66.96
				MIR34A	MicroRNA 34a	59.06
				MIR200B	MicroRNA 200b	48.02
				MIR200A	MicroRNA 200a	45.71
				TP73	Tumor Protein P73	45.08
				ARID1A	AT-Rich Interaction Domain 1A	38.41
				CASP9	Caspase 9	37.28
				SDHB	Succinate Dehydrogenase Complex Iron Sulfur Subunit B	33.5
				MTHFR	Methylenetetrahydrofolate Reductase	31.53
				HDAC1	Histone Deacetylase 1	29.74
				EPHB2	EPH Receptor B2	26.96
				E2F2	E2F Transcription Factor 2	25.54
				STMN1	Stathmin 1	24.48
				RUNX3	RUNX Family Transcription Factor 3	24.33
				DVL1	Dishevelled Segment Polarity Protein 1	24.2
				ENO1	Enolase 1	21.55
				MFN2	Mitofusin 2	21.42
				PIK3CD	Phosphatidylinositol-4,5-Bisphosphate 3-Kinase Catalytic Subunit Delta	20.38
				PRDM2	PR/SET Domain 2	19.07
				SNHG12	Small Nucleolar RNA Host Gene 12	17.3
				PLA2G2A	Phospholipase A2 Group IIA	17.15
				MIR429	MicroRNA 429	17.09
				TNFRSF1B	TNF Receptor Superfamily Member 1B	16.69
				TP73-AS1	TP73 Antisense RNA 1	16.45
				EPHA2	EPH Receptor A2	16.44
				PAX7	Paired Box 7	15.25
				CDC42	Cell Division Cycle 42	15.24
				WNT4	Wnt Family Member 4	14.54
				FUCA1	Alpha-L-Fucosidase 1	13.92
				CAMTA1	Calmodulin Binding Transcription Activator 1	12.38
				SNHG3	Small Nucleolar RNA Host Gene 3	11.44
				TNFRSF9	TNF Receptor Superfamily Member 9	11.33
				NR0B2	Nuclear Receptor Subfamily 0 Group B Member 2	11.03
				PDPN	Podoplanin	10.82
				HSPG2	Heparan Sulfate Proteoglycan 2	10.34
				MAP3K6	Mitogen-Activated Protein Kinase Kinase Kinase 6	10.08
				KDM1A	Lysine Demethylase 1A	10.07
				GNB1	G Protein Subunit Beta 1	9.75
				TNFRSF8	TNF Receptor Superfamily Member 8	9.17
				RBBP4	RB Binding Protein 4, Chromatin Remodeling Factor	9.15
				SFN	Stratifin	8.77
				TMEM51-AS1	TMEM51 Antisense RNA 1	8.51
				LDC1P	Leucine Decarboxylase 1, Pseudogene	8.19
				SPEN	Spen Family Transcriptional Repressor	8.08
				KIF1B	Kinesin Family Member 1B	7.99
				LCK	LCK Proto-Oncogene, Src Family Tyrosine Kinase	7.89
				MAD2L2	Mitotic Arrest Deficient 2 Like 2	7.7
				WASF2	WASP Family Member 2	7.68
				NPPA	Natriuretic Peptide A	7.36
				RPL11	Ribosomal Protein L11	7.31
				ALPL	Alkaline Phosphatase, Biomineralization Associated	7.19
				FABP3	Fatty Acid Binding Protein 3	6.82
				PRDM16	PR/SET Domain 16	6.6
				LINC01772	Long Intergenic Non-Protein Coding RNA 1772	6.43
				PTPRU	Protein Tyrosine Phosphatase Receptor Type U	6.39
				CDA	Cytidine Deaminase	6.21
				TARDBP	TAR DNA Binding Protein	6.15
				PRKCZ	Protein Kinase C Zeta	6.13
1q31.3q42.3	Gain	chr1:197,951,701-235,005,704	37,054,003	IL10	Interleukin 10	56.17
				MIR181A1	MicroRNA 181a-1	47.22
				MIR205	MicroRNA 205	46.5
				TGFB2	Transforming Growth Factor Beta 2	45.47
				MIR29C	MicroRNA 29c	42.97
				MIR181B1	MicroRNA 181b-1	38.77
				PARP1	Poly(ADP-Ribose) Polymerase 1	35.32
				CD34	CD34 Molecule	25.66
				MIR215	MicroRNA 215	24.93
				PTPRC	Protein Tyrosine Phosphatase Receptor Type C	23.44
				WNT3A	Wnt Family Member 3A	23.25
				MIR29B2	MicroRNA 29b-2	20.91
				EPHX1	Epoxide Hydrolase 1	19.93
				KISS1	KiSS-1 Metastasis Suppressor	17.48
				CD46	CD46 Molecule	17.06
				PIGR	Polymeric Immunoglobulin Receptor	16.25
				MDM4	MDM4 Regulator Of P53	15.24
				LAMB3	Laminin Subunit Beta 3	14.79
				PSEN2	Presenilin 2	13.6
				SPRTN	SprT-Like N-Terminal Domain	13.33
				TLR5	Toll Like Receptor 5	12.69
				H3-3A	H3.3 Histone A	12.5
				IL24	Interleukin 24	12.29
				LINC00210	Long Intergenic Non-Protein Coding RNA 210	12.27
				BLACAT1	Bladder Cancer Associated Transcript 1	11.67
				UBE2T	Ubiquitin Conjugating Enzyme E2 T	11.61
				CR2	Complement C3d Receptor 2	11.15
				KDM5B	Lysine Demethylase 5B	10.99
				SLC45A3	Solute Carrier Family 45 Member 3	10.77
				MYOG	Myogenin	10.54
				LBR	Lamin B Receptor	10.22
				MIR135B	MicroRNA 135b	9.7
				AGT	Angiotensinogen	9.32
				WNT9A	Wnt Family Member 9A	9.29
				EPRS1	Glutamyl-Prolyl-TRNA Synthetase 1	9
				ATF3	Activating Transcription Factor 3	8.68
				PCAT6	Prostate Cancer Associated Transcript 6	8.61
				EIF2D	Eukaryotic Translation Initiation Factor 2D	8.57
				LGR6	Leucine Rich Repeat Containing G Protein-Coupled Receptor 6	8.55
				ELF3	E74 Like ETS Transcription Factor 3	8.46
				URB2	URB2 Ribosome Biogenesis Homolog	8.45
				CR1	Complement C3b/C4b Receptor 1 (Knops Blood Group)	8.39
				CHI3L1	Chitinase 3 Like 1	7.73
				ENAH	ENAH Actin Regulator	7.58
				IKBKE	Inhibitor Of Nuclear Factor Kappa B Kinase Subunit Epsilon	7.53
				NTPCR	Nucleoside-Triphosphatase, Cancer-Related	7.51
				KCNH1	Potassium Voltage-Gated Channel Subfamily H Member 1	7.5
				PTPN14	Protein Tyrosine Phosphatase Non-Receptor Type 14	7.33
				RASSF5	Ras Association Domain Family Member 5	7.32
				TP53BP2	Tumor Protein P53 Binding Protein 2	7.19
				TNNT2	Troponin T2, Cardiac Type	6.98
				ESRRG	Estrogen Related Receptor Gamma	6.93
				REN	Renin	6.8
				CAPN9	Calpain 9	6.59
				PROX1	Prospero Homeobox 1	6.47
				HSD11B1	Hydroxysteroid 11-Beta Dehydrogenase 1	6.46
				LINC00628	Long Intergenic Non-Protein Coding RNA 628	6.37
2q23.3q37.3	Gain/Amplification	chr2:152,055,371-243,199,373	91,144,002	BARD1	BRCA1 Associated RING Domain 1	80.12
				CASP8	Caspase 8	68.35
				IDH1	Isocitrate Dehydrogenase (NADP(+)) 1	51.32
				NFE2L2	Nuclear Factor, Erythroid 2 Like 2	49.51
				STAT1	Signal Transducer And Activator Of Transcription 1	47.69
				MIR10B	MicroRNA 10b	43.13
				IRS1	Insulin Receptor Substrate 1	41.94
				CTLA4	Cytotoxic T-Lymphocyte Associated Protein 4	38.27
				FN1	Fibronectin 1	35.62
				ERBB4	Erb-B2 Receptor Tyrosine Kinase 4	29.03
				PDCD1	Programmed Cell Death 1	28.5
				CREB1	CAMP Responsive Element Binding Protein 1	27.12
				CFLAR	CASP8 And FADD Like Apoptosis Regulator	25.77
				MIR149	MicroRNA 149	24.88
				SF3B1	Splicing Factor 3b Subunit 1	24.65
				PMS1	PMS1 Homolog 1, Mismatch Repair System Component	24.06
				UGT1A1	UDP Glucuronosyltransferase Family 1 Member A1	22.56
				DES	Desmin	21.6
				CD28	CD28 Molecule	20.41
				FZD7	Frizzled Class Receptor 7	20.39
				MIR26B	MicroRNA 26b	19.93
				IGFBP2	Insulin Like Growth Factor Binding Protein 2	19.86
				MIR375	MicroRNA 375	19.37
				CASP10	Caspase 10	18.93
				PAX3	Paired Box 3	18.71
				HAGLR	HOXD Antisense Growth-Associated Long Non-Coding RNA	18.6
				CXCR1	C-X-C Motif Chemokine Receptor 1	17.79
				HDAC4	Histone Deacetylase 4	17.7
				XRCC5	X-Ray Repair Cross Complementing 5	17.02
				ITGA6	Integrin Subunit Alpha 6	14.37
				ITGAV	Integrin Subunit Alpha V	14.32
				INHA	Inhibin Subunit Alpha	13.75
				MAP3K20	Mitogen-Activated Protein Kinase Kinase Kinase 20	13.25
				EPHA4	EPH Receptor A4	13.18
				DPP4	Dipeptidyl Peptidase 4	12.79
				CPS1-IT1	CPS1 Intronic Transcript 1	12.62
				UGT1A7	UDP Glucuronosyltransferase Family 1 Member A7	12.61
				CXCR2	C-X-C Motif Chemokine Receptor 2	12.02
				WNT6	Wnt Family Member 6	11.34
				TMEFF2	Transmembrane Protein With EGF Like And Two Follistatin Like Domains 2	11.2
				PER2	Period Circadian Regulator 2	11.18
				FAP	Fibroblast Activation Protein Alpha	11.16
				DIRC3	Disrupted In Renal Carcinoma 3	11.11
				FRZB	Frizzled Related Protein	10.42
				TTN	Titin	10.3
				BMPR2	Bone Morphogenetic Protein Receptor Type 2	9.94
				IGFBP5	Insulin Like Growth Factor Binding Protein 5	9.83
				OLA1	Obg Like ATPase 1	9.75
				FZD5	Frizzled Class Receptor 5	9.75
				TRPM8	Transient Receptor Potential Cation Channel Subfamily M Member 8	9.72
				COL3A1	Collagen Type III Alpha 1 Chain	9.52
				STAT4	Signal Transducer And Activator Of Transcription 4	9.46
				HSPD1	Heat Shock Protein Family D (Hsp60) Member 1	9.45
				ALPP	Alkaline Phosphatase, Placental	9.27
				WNT10A	Wnt Family Member 10A	8.84
				RAPH1	Ras Association (RalGDS/AF-6) And Pleckstrin Homology Domains 1	8.63
				CYP27A1	Cytochrome P450 Family 27 Subfamily A Member 1	8.34
				DYNC1I2	Dynein Cytoplasmic 1 Intermediate Chain 2	8.1
				GPC1	Glypican 1	8.07
				ATF2	Activating Transcription Factor 2	7.99
				SAG	S-Antigen Visual Arrestin	7.84
				SCHLAP1	SWI/SNF Complex Antagonist Associated With Prostate Cancer 1	7.69
				COL4A3	Collagen Type IV Alpha 3 Chain	7.63
				NRP2	Neuropilin 2	7.62
				ZDBF2	Zinc Finger DBF-Type Containing 2	7.47
				CUL3	Cullin 3	7.24
				SLC11A1	Solute Carrier Family 11 Member 1	7.19
				ABCB11	ATP Binding Cassette Subfamily B Member 11	7.15
				SATB2	SATB Homeobox 2	7.12
				TFPI	Tissue Factor Pathway Inhibitor	7.05
				GPR1-AS	GPR1 Antisense RNA	7.02
				LINC01116	Long Intergenic Non-Protein Coding RNA 1116	7.02
				PCGEM1	PCGEM1 Prostate-Specific Transcript	6.99
				ACVR1	Activin A Receptor Type 1	6.94
				ANO7	Anoctamin 7	6.87
				SMARCAL1	SWI/SNF Related, Matrix Associated, Actin Dependent Regulator Of Chromatin, Subfamily A Like 1	6.64
				HOXD13	Homeobox D13	6.63
				CDCA7	Cell Division Cycle Associated 7	6.45
				SLC39A10	Solute Carrier Family 39 Member 10	6.29
				HJURP	Holliday Junction Recognition Protein	6.17
				CCL20	C-C Motif Chemokine Ligand 20	6.08
4p14	Loss	chr4:39,452,275-40,202,974	750,699	-	-	-
4q21.22q25	Loss	chr4:83,145,880-109,498,009	26,352,129	NFKB1	Nuclear Factor Kappa B Subunit 1	51.95
				SPP1	Secreted Phosphoprotein 1	47.47
				ABCG2	ATP Binding Cassette Subfamily G Member 2	36.46
				LEF1	Lymphoid Enhancer Binding Factor 1	29.88
				ABRAXAS1	Abraxas 1, BRCA1 A Complex Subunit	22.23
				HPSE	Heparanase	20.2
				MAPK10	Mitogen-Activated Protein Kinase 10	15.65
				TET2	Tet Methylcytosine Dioxygenase 2	15.01
				PTPN13	Protein Tyrosine Phosphatase Non-Receptor Type 13	13.49
				ADH1C	Alcohol Dehydrogenase 1C (Class I), Gamma Polypeptide	13.25
				EIF4E	Eukaryotic Translation Initiation Factor 4E	13.1
				ADH1B	Alcohol Dehydrogenase 1B (Class I), Beta Polypeptide	12.26
				IBSP	Integrin Binding Sialoprotein	9.3
				SNCA	Synuclein Alpha	8.97
				MTTP	Microsomal Triglyceride Transfer Protein	7.69
				NAP1L5	Nucleosome Assembly Protein 1 Like 5	6.99
				AFF1	AF4/FMR2 Family Member 1	6.16
20p13p11.1	Gain	chr20:35,547-26,376,162	26,340,615	JAG1	Jagged Canonical Notch Ligand 1	34.93
				BMP2	Bone Morphogenetic Protein 2	26.75
				PCNA	Proliferating Cell Nuclear Antigen	26.51
				LINC00261	Long Intergenic Non-Protein Coding RNA 261	16.67
				PLCB1	Phospholipase C Beta 1	14.16
				MIR103A2	MicroRNA 103a-2	13.2
				CDC25B	Cell Division Cycle 25B	10.85
				PCNA-AS1	PCNA Antisense RNA 1	10.7
				SEC23B	SEC23 Homolog B, COPII Coat Complex Component	10.66
				AVP	Arginine Vasopressin	7.93
				MIR663A	MicroRNA 663a	7.68
				CSNK2A1	Casein Kinase 2 Alpha 1	7.67
				CST3	Cystatin C	7.6
				PRNP	Prion Protein	6.94
				THBD	Thrombomodulin	6.32
				GNRH2	Gonadotropin Releasing Hormone 2	6.25
