# Supplementary material for: Copy Number Alterations in Hepatoblastoma: Literature Review and a Brazilian Cohort Analysis Highlight New Biological Pathways
Source: Front Oncol. 2021 Dec 8;11:741526. doi: 10.3389/fonc.2021.741526 (PMC8692715; doi:10.3389/fonc.2021.741526)
Supplement: Supplementary file 5 [file Table_4.xlsx]

## Sheet:  Supplementary Table 4a
Supplementary Table 4: List of the results derived from the analysis provided by the GeneAnalytics tool using the list of 229 genes. a) Top 10 Diseases; b) Top 50 Pathways; c) Top 50 GO Biological process; d) Positive/Negative GO Biological process; e) HPO phenotypes related to Neoplasm, metabolism and liver; f) Top 15 MGI phenotypes.
Score	Phenotype	Genes
65.63	Breast Cancer	ABRAXAS1, BARD1, CASP8, IDH1, MIR10B, MIR200A, MIR200B, MIR205, MIR34A, MIR429, MTOR, DIRC3, LINC00628, LINC01116, TP73-AS1, MIR149, MIR181A1, MIR181B1, MIR29B2, MIR29C, MIR663A, PIGR, ATF2, BMP2, BMPR2, CASP9, CD34, CDC25B, CDC42, CDCA7, CREB1, CUL3, E2F2, EIF4E, ELF3, ENAH, EPHA2, EPHA4, EPHB2, ERBB4, ESRRG, FABP3, FN1, FZD7, HDAC1, HDAC4, IBSP, IGFBP5, IKBKE, IL10, IRS1, ITGA6, JAG1, KDM5B, KI…
56.73	Colorectal Cancer	MIR215, MIR34A, NFE2L2, PLA2G2A, BLACAT1, LINC00261, SNHG12, SNHG3, MIR10B, MIR135B, MIR29B2, CHI3L1, ABCG2, ARID1A, ATF3, CASP8, CASP9, CD34, CD46, CDC42, CFLAR, CREB1, CTLA4, CXCR2, DVL1, EPHA2, EPHB2, EPHX1, ERBB4, FN1, FZD7, HDAC1, IDH1, IGFBP2, IL10, IRS1, ITGAV, LCK, LEF1, LGR6, MAPK10, MIR149, MIR181A1, MIR200A, MIR200B, MIR205, MIR29C, MIR375, MTHFR, MTOR, NFKB1, PARP1, PCNA, PDPN, PIK3CD…
56.63	Hepatocellular Carcinoma	CASP8, IDH1, MIR181A1, MIR181B1, MIR200B, MIR34A, NFE2L2, CAMTA1, CPS1-IT1, HAGLR, LINC00210, LINC00261, MAP3K20, PCNA-AS1, SNHG12, SNHG3, TMEM51-AS1, TP73-AS1, URB2, MIR103A2, MIR200A, MIR205, MIR215, MIR26B, ADH1C, ABCG2, ARID1A, CASP9, CCL20, CD34, CFLAR, CTLA4, CXCR1, DVL1, E2F2, EIF2D, ENO1, EPHX1, FRZB, FZD7, HDAC1, HPSE, IL10, IRS1, JAG1, LDC1P, LEF1, MIR10B, MIR149, MIR29C, MTOR, NFKB1, P…
46.64	Lung Cancer	CASP8, MIR200A, MIR200B, MIR205, MIR29C, MIR34A, MIR429, BLACAT1, CPS1-IT1, HAGLR, LINC00210, LINC00261, LINC01116, PCAT6, SNHG12, TP73-AS1, MIR29B2, ADH1B, SPP1, ABCG2, BMP2, CASP9, CFLAR, COL4A3, CTLA4, E2F2, ENO1, EPHA2, EPHX1, ERBB4, FN1, HJURP, IL10, IL24, ITGA6, ITGAV, LAMB3, MIR135B, MIR149, MIR181A1, MTOR, NFE2L2, NFKB1, PARP1, PCNA, PDCD1, PTPN13, PTPRC, RASSF5, STAT1, TNFRSF9, TP53BP2, …
44.53	Prostate Cancer	EPHB2, MIR200B, MIR205, MIR34A, PCAT6, PCGEM1, SCHLAP1, MIR10B, MIR149, MIR181A1, MIR181B1, MIR26B, MIR29B2, MIR375, LAMB3, ABCG2, ANO7, ATF3, BMP2, BMPR2, CASP8, CASP9, CFLAR, CREB1, CSNK2A1, CXCR2, E2F2, EIF4E, EPHA2, ERBB4, FN1, HDAC1, IBSP, IGFBP2, IL10, INHA, IRS1, ITGA6, KDM1A, LEF1, MTOR, NFE2L2, NFKB1, PARP1, PCNA, PIK3CD, SLC45A3, SPP1, STAT1, STMN1, TGFB2, TMEFF2, TRPM8, WNT3A, SNCA, CH…
40.90	Ovarian Cancer	ABRAXAS1, MIR200A, MIR200B, MIR429, HAGLR, LINC01772, ABCG2, MIR10B, MIR26B, MIR29C, MIR663A, ALPP, ARID1A, BARD1, BMP2, CASP8, CASP9, CD34, CD46, CDC42, CFLAR, E2F2, EIF4E, EPHA2, ERBB4, FAP, FN1, GNRH2, HDAC1, HPSE, HSPD1, IGFBP2, IGFBP5, IL10, IL24, INHA, IRS1, ITGAV, LGR6, MIR149, MIR205, MIR34A, MTOR, NFKB1, PARP1, PDCD1, PMS1, PTPN13, SPP1, STAT1, TGFB2, TP73
34.74	Gastric Cancer	CASP10, MIR215, MIR34A, BLACAT1, HAGLR, LINC00261, LINC00628, LINC01772, PCNA-AS1, SNHG12, MTHFR, ABCG2, ARID1A, CAPN9, CASP8, CASP9, CFLAR, E2F2, FZD5, FZD7, H3-3A, HPSE, JAG1, LBR, LEF1, MIR10B, MIR149, MIR200B, MIR29C, MTOR, NFE2L2, PCNA, PRDM2, RUNX3, TGFB2, TP73, UBE2T, WNT3A, WNT6, WNT9A
25.31	Pancreatic Cancer	MIR34A, LINC00261, LINC01772, MIR103A2, MIR10B, MIR181A1, MIR181B1, MIR205, MIR29B2, MIR375, ABCG2, CASP8, CASP9, CDC42, CFLAR, CXCR2, E2F2, ENO1, FN1, HDAC, HPSE, IL24, MAPK10, MIR200A, MTOR, NFKB1, PARP1, RUNX3, STAT1, TGFB2
25.27	Lung Cancer Susceptibility 3	IDH1, MIR375, NFE2L2, BLACAT1, MIR200B, DPP4, SPP1, CASP8, CASP9, CREB1, CTLA4, ENO1, ERBB4, FN1, HDAC1, MIR135B, MIR149, MIR200A, MIR205, MIR29C, MTOR, PARP1, PDCD1, RUNX3, STAT1, STMN1, THBD, TP73, ADH1B, SFN, COL3A1, DES, HJURP
24.12	Medulloblastoma	IDH1, MIR34A, ABCG2, ARID1A, BMP2, CASP8, CASP9, DES, EPHB2, ERBB4, FRZB, GNRH2, HDAC1, HDAC4, HPSE, IRS1, JAG1, KDM1A, LEF1, MIR10B, MTOR, MYOG, PARP1, PAX3, PRDM2, SAG, STAT1, STMN1, TP73

## Sheet: Supplementary Table 4b
Supplementary Table 4: List of the results derived from the analysis provided by the GeneAnalytics tool using the list of 229 genes. a) Top 10 Diseases; b) Top 50 Pathways; c) Top 50 GO Biological process; d) Positive/Negative GO Biological process; e) HPO phenotypes related to Neoplasm, metabolism and liver; f) Top 15 MGI phenotypes.																																																Supplementary Table 4: List of the results derived from the analysis provided by the GeneAnalytics tool using the list of 229 genes. a) Top 10 Diseases; b) Top 50 Pathways; c) Top 50 GO Biological process; d) Positive/Negative GO Biological process; e) HPO phenotypes related to Neoplasm, metabolism and liver; f) Top 15 MGI phenotypes.
Score	Pathway	Sources	Genes
69.17	ERK Signaling	Qiagen	ACVR1, CASP10, CASP8, IL10, TNFRSF1B, LAMB3, BMP2, COL3A1, CFLAR, PRKCZ, CAPN9, CD28, LEF1, CREB1, STAT1, NRP2, FZD7, STAT4, CDC25B, DES, PSEN2, STMN1, H3-3A, CXCR1, CXCR2, IL24, TP53BP2, ATF2, ERBB4, FZD5, E2F2, ITGA6, CASP9, DVL1, FN1, GNB1, GNRH2, NFKB1, CCL20, EPHB2, TGFB2, HSPG2, PLCB1, CDC42, BMPR2, TNFRSF8, TNFRSF9, ATF3, MAPK10, MTOR, IRS1, ITGAV, SPP1, EPHA2, COL4A3, EPHA4
56.69	MicroRNAs in Cancer	KEGG	MIR215, MIR34A, MIR26B, MIR29C, MIR205, MIR29B2, MIR181B1, HDAC1, MIR375, MIR200A, PIK3CD, CDC25B, STMN1, SLC45A3, HDAC4, E2F2, MIR181A1, MDM4, MIR103A2, MIR200B, WNT3A, MIR10B, NFKB1, TGFB2, MIR135B, BMPR2, MTOR, IRS1
51.42	PI3K-Akt Signaling Pathway	KEGG	CASP8, LAMB3, HDAC1, PRKCZ, IBSP, PIK3CD, WNT4, CREB1, STAT1, FZD7, ATF2, ERBB4, FZD5, JAG1, ITGA6, CASP9, DVL1, WNT10A, FN1, IKBKE, GNB1, WNT3A, NFKB1, WNT9A, WNT6, CDC42, MTOR, IRS1, ITGAV, SPP1, EPHA2, COL4A3, EIF4E
51.00	Pathways in Cancer	KEGG	CASP8, LAMB3, BMP2, HDAC1, LEF1, PIK3CD, WNT4, STAT1, FZD7, STAT4, FZD5, E2F2, JAG1, ITGA6, CASP9, DVL1, WNT10A, FN1, GNB1, WNT3A, NFKB1, WNT9A, WNT6, TGFB2, RASSF5, PLCB1, CDC42, NFE2L2, MAPK10, MTOR, ITGAV, AGT, COL4A3
51.00	Akt Signaling	Qiagen	ACVR1, IL10, TNFRSF1B, TLR5, BMP2, PRKCZ, CD28, LCK, CREB1, STAT1, STAT4, CXCR1, CXCR2, IL24, ATF2, ERBB4, ITGA6, CASP9, IKBKE, GNB1, GNRH2, NFKB1, CCL20, EPHB2, TGFB2, PLCB1, CDC42, BMPR2, TNFRSF8, TNFRSF9, MAPK10, MTOR, IRS1, ITGAV, EPHA2, EIF4E, EPHA4
42.21	Mesenchymal Stem Cells and Lineage-specific Markers	R&D Systems	BMP2, MYOG, ALPP, WNT4, TNNT2, DES, PAX7, PTPRC, PAX3, FN1, CD34, TGFB2, FABP3, HSPG2, SPP1
40.06	PEDF Induced Signaling	KEGG / Qiagen	ACVR1, CASP10, CASP8, IL10, TNFRSF1B, BMP2, HDAC1, CFLAR, PRKCZ, CD28, CREB1, INHA, ARID1A, CXCR1, CXCR2, IL24, TP53BP2, ERBB4, SMARCAL1, CASP9, IKBKE, NFKB1, CCL20, EPHB2, TGFB2, PLCB1, BMPR2, TNFRSF8, TNFRSF9, MAPK10, MTOR, EPHA2, PLA2G2A, EPHA4
38.54	Human Embryonic Stem Cell Pluripotency	Qiagen	ACVR1, BMP2, PRKCZ, LEF1, WNT4, FZD7, ATF2, FZD5, E2F2, DVL1, WNT10A, GNB1, WNT3A, WNT9A, NPPA, WNT6, TGFB2, BMPR2
36.45	IL-2 Pathway	Qiagen	TLR5, PRKCZ, LCK, CREB1, CR2, STAT1, STAT4, PSEN2, ATF2, ERBB4, PTPRC, E2F2, IKBKE, NFKB1, PLCB1, CDC42, ATF3, MAPK10, MTOR, IRS1, SPP1, MAP3K6
36.26	Proteoglycans in Cancer	KEGG	PIK3CD, WNT4, HPSE, FZD7, ERBB4, FZD5, WNT10A, FN1, WNT3A, MIR10B, WNT9A, WNT6, TGFB2, HSPG2, CDC42, GPC1, MTOR, ITGAV
33.90	PAK Pathway	Qiagen	ACVR1, CASP10, CASP8, IL10, TNFRSF1B, BMP2, CD28, LEF1, NRP2, CXCR1, CXCR2, IL24, ATF2, PTPRC, PTPN13, CASP9, IKBKE, GNRH2, NFKB1, CCL20, TGFB2, PLCB1, CDC42, PTPN14, BMPR2, PTPRU, TNFRSF8, TNFRSF9, MAPK10, PLA2G2A
33.42	AGE-RAGE Signaling Pathway in Diabetic Complications	KEGG	COL3A1, PRKCZ, PIK3CD, STAT1, FN1, THBD, NFKB1, TGFB2, PLCB1, CDC42, MAPK10, AGT, COL4A3
33.31	TGF-Beta Pathway	Qiagen	IL10, TNFRSF1B, BMP2, PRKCZ, CREB1, STAT1, STAT4, H3-3A, IL24, ATF2, ERBB4, ITGA6, IKBKE, GNB1, GNRH2, NFKB1, CCL20, EPHB2, TGFB2, CDC42, MAPK10, MTOR, IRS1, ITGAV, EPHA2, AGT, MAP3K6, EIF4E, EPHA4
32.34	T Cell Receptor Signaling Pathway	BioSystems / KEGG	CTLA4, IL10, CD28, LCK, PIK3CD, CREB1, STAT1, ATF2, PDCD1, PTPRC, CSNK2A1, NFKB1, CDC42, TNFRSF9, MAPK10, MTOR
32.16	Hippo Signaling Pathway	KEGG	BMP2, PRKCZ, LEF1, WNT4, FZD7, TP53BP2, FZD5, DVL1, WNT10A, WNT3A, WNT9A, WNT6, TGFB2, BMPR2, TP73
32.03	Notch Signaling Pathway	R&D Systems / BioSystems / KEGG	HDAC1, LCK, PIK3CD, PSEN2, ENO1, H3-3A, KDM1A, JAG1, RUNX3, CSNK2A1, DVL1, IKBKE, NFKB1, SPEN, MTOR
31.40	Non-Canonical Wnt Pathway	Sino Biological	PRKCZ, LEF1, WNT4, ATF2, FZD5, DVL1, WNT10A, WNT3A, WNT9A, WNT6, PLCB1, CDC42
31.19	Colorectal Cancer Metastasis	Qiagen	TLR5, LEF1, WNT4, STAT1, FZD7, FZD5, CASP9, DVL1, WNT10A, GNB1, WNT3A, NFKB1, WNT9A, WNT6, TGFB2
29.55	Toll-like Receptor Signaling Pathway	KEGG /BioSystems	CASP10, CASP8, IL10, TLR5, CFLAR, PIK3CD, CREB1, STAT1, STAT4, PCNA, ATF2, E2F2, CASP9, IKBKE, NFKB1, TGFB2, HSPG2, PLCB1, MAPK10, SPP1
29.43	Translation Non-genomic (rapid) Action of Androgen Receptor	KEGG / GeneGo	BMP2, LEF1, WNT4, FZD7, FZD5, DVL1, WNT10A, WNT3A, NFKB1, WNT9A, WNT6, MTOR, IRS1
29.24	MTOR Signaling Pathway	KEGG / R&D Systems	TNFRSF1B, PIK3CD, WNT4, FZD7, ERBB4, FZD5, DVL1, WNT10A, WNT3A, WNT9A, WNT6, GPC1, MTOR, IRS1, LGR6, EIF4E
29.23	Integrated Breast Cancer Pathway	BioSystems	CASP8, HDAC1, CREB1, STAT1, CDC25B, CASP9, NFKB1, CDC42, BMPR2, TFPI, MTOR, IRS1, BARD1, PIGR
28.52	Integrin Pathway	Qiagen	AMB3, COL3A1, PRKCZ, CAPN9, CREB1, STAT1, STAT4, CXCR1, CXCR2, ATF2, ITGA6, FN1, GNB1, GNRH2, NFKB1, CCL20, TGFB2, RASSF5, HSPG2, PLCB1, CDC42, MAPK10, ITGAV, SPP1, COL4A3
28.46	Parkinson Disease	KEGG	CASP8, MFN2, HDAC1, PIK3CD, WNT4, CREB1, FZD7, PSEN2, FZD5, CASP9, SDHB, SNCA, CSNK2A1, DVL1, WNT10A, WNT3A, NFKB1, WNT9A, WNT6, PLCB1, NFE2L2, MAPK10, MTOR, IRS1
28.41	NFAT and Cardiac Hypertrophy	Qiagen	HDAC1, PRKCZ, CREB1, ATF2, ERBB4, ITGA6, CASP9, IKBKE, GNB1, NFKB1, TGFB2, PLCB1, MAPK10, MTOR, IRS1, ITGAV, AGT, MAP3K6, EIF4E
28.27	Wnt Signaling Pathway	KEGG / R&D Systems	PRKCZ, LEF1, WNT4, FZD7, FZD5, CSNK2A1, DVL1, WNT10A, WNT3A, WNT9A, WNT6, PLCB1, GPC1, MAPK10, LGR6
28.10	Nanog in Mammalian ESC Pluripotency	Qiagen	CASP8, BMP2, PRKCZ, LEF1, WNT4, FZD7, ERBB4, FZD5, SNCA, CSNK2A1, DVL1, WNT10A, GNB1, GNRH2, WNT3A, WNT9A, EPHB2, WNT6, TGFB2, PLCB1, MAPK10, TP73, EPHA2, EPHA4
27.83	Angiogenesis (CST)	Cell Signaling Technology	PROX1, NRP2, JAG1, ITGA6, REN, PDPN, EPHB2, TGFB2, PTPN14, ITGAV, EPHA2
27.49	DNA Damage Response (ATM Dependent)	BioSystems	LEF1, PIK3CD, WNT4, DVL1, WNT10A, WNT3A, NFKB1, WNT6, CDC42, MAPK10, IRS1, TP73
27.09	TNFR1 Pathway	Sino Biological / Qiagem/ GeneGo / BioSystems	CASP10, CASP8, TNFRSF1B, PARP1, HDAC1, CFLAR, PRKCZ, ATF2, PTPRC, CASP9, CSNK2A1, IKBKE, NFKB1, CDC42, ATF3, MAPK10
26.98	Signaling By GPCR	Reactome	CASP10, CASP8, ADH1C, PARP1, LAMB3, BMP2, HDAC1, CFLAR, PRKCZ, CD28, LCK, LEF1, PIK3CD, WNT4, CREB1, AVP, STAT1, NRP2, FZD7, PSEN2, H3-3A, KDM1A, CXCR1, CXCR2, HDAC4, ERBB4, FZD5, JAG1, SAG, CASP9, CSNK2A1, DVL1, WNT10A, FN1, GNB1, GNRH2, WNT3A, NFKB1, WNT9A, CCL20, SFN, WNT6, HSPG2, PLCB1, CDC42, BMPR2, PTPRU, CUL3, KISS1, GPC1, MTOR, IRS1, ITGAV, SPP1, LGR6, AGT, COL4A3, EIF4E, WASF2
26.76	Gastric Cancer	KEGG	LEF1, PIK3CD, WNT4, FZD7, ARID1A, FZD5, E2F2, JAG1, DVL1, WNT10A, WNT3A, WNT9A, WNT6, TGFB2, NFE2L2, MTOR
26.63	P70S6K Signaling	Qiagen	BMP2, PRKCZ, STAT1, NRP2, TP53BP2, ATF2, REN, IKBKE, GNB1, GNRH2, NFKB1, EPHB2, TGFB2, MAPK10, MTOR, IRS1, EPHA2, AGT, EIF4E, EPHA4
26.53	Interferon Type I Signaling Pathways	BioSystems	LCK, PIK3CD, CREB1, STAT1, STAT4, PTPRC, MTOR, IRS1, EIF4E
26.30	GPCR Pathway	Qiagen	BMP2, HDAC1, PRKCZ, CD28, LCK, CREB1, STAT1, NRP2, STAT4, STMN1, TP53BP2, ATF2, ERBB4, E2F2, ITGA6, IKBKE, GNB1, GNRH2, NFKB1, EPHB2, TGFB2, PLCB1, CDC42, MAPK10, ITGAV, EPHA2, EPHA4
26.25	Apoptosis Pathway	Tocris	ACVR1, CASP10, CASP8, PRKCZ, CAPN9, PIK3CD, ERBB4, CASP9, CSNK2A1, NFKB1, MAPK10, MTOR, ITGAV
26.03	WNT Signaling	KEGG / R&D Systems	PRKCZ, LEF1, WNT4, CREB1, FRZB, FZD7, FZD5, DVL1, WNT10A, GNB1, WNT3A, WNT9A, WNT6, PLCB1, MAPK10, MAP3K6
25.53	NNOS Signaling in Skeletal Muscle	Qiagen	ACVR1, CASP10, CASP8, TNFRSF1B, PARP1, BMP2, CAPN9, CREB1, ATF2, ITGA6, CASP9, NFKB1, BMPR2, MAPK10, ITGAV
25.20	Phospholipase-C Pathway	Qiagen	LAMB3, BMP2, COL3A1, HDAC1, PRKCZ, LCK, CREB1, NRP2, ITGA6, FN1, GNB1, GNRH2, NFKB1, TGFB2, HSPG2, PLCB1, CDC42, MTOR, ITGAV, SPP1, PLA2G2A, COL4A3
24.48	MicroRNAs in Cardiomyocyte Hypertrophy	BioSystems	PIK3CD, HDAC4, DVL1, MIR103A2, IKBKE, WNT3A, NFKB1, NPPA, MTOR, PLA2G2A, AGT
24.48	TNF Signaling Pathway	KEGG	CASP10, CASP8, TNFRSF1B, CFLAR, PIK3CD, CREB1, ATF2, JAG1, NFKB1, CCL20, MAPK10
24.39	Endometrial Cancer	KEGG / GeneGo / Reactome	PER2, HDAC1, LEF1, PIK3CD, CREB1, STAT1, PCNA, E2F2, CASP9, NFKB1, TGFB2, CDC42, MAPK10, MTOR, IRS1
24.36	RET Signaling	Reactome	HDAC1, PRKCZ, PRNP, CD28, LCK, PIK3CD, CREB1, AVP, STAT1, NRP2, PSEN2, ERBB4, CASP9, FN1, GNB1, GNRH2, NFKB1, PLCB1, CDC42, PTPRU, CUL3, KISS1, MAPK10, MTOR, IRS1, ITGAV, SPP1, AGT, COL4A3, EIF4E, WASF2
24.30	AGE/RAGE Pathway	BioSystems	CASP8, PRKCZ, ALPL, STAT1, ATF2, CASP9, NFKB1, CDC42, IRS1
24.20	Presenilin-Mediated Signaling	Qiagen	CASP10, CASP8, WNT4, FZD7, PSEN2, FZD5, CASP9, DVL1, WNT10A, WNT3A, WNT9A, WNT6
24.16	TCR Signaling	Qiagen	CTLA4, PRKCZ, CD28, LCK, STAT1, STAT4, ATF2, PTPRC, IKBKE, NFKB1, CDC42, ATF3, MAPK10, PLA2G2A, MAP3K6
23.98	Brain-Derived Neurotrophic Factor (BDNF) Signaling Pathway	BioSystems	BMP2, CREB1, ALPL, STAT1, CSNK2A1, NFKB1, CDC42, MAPK10, MTOR, IRS1, SPP1, EIF4E
23.82	VEGF Signaling	Sino Biological / PharmGKB	CASP10, CASP8, PRKCZ, PIK3CD, STAT1, CASP9, IKBKE, NFKB1, PLCB1, CDC42, MAPK10, MTOR, ITGAV
23.79	Regulation of Activated PAK-2p34 By Proteasome Mediated Degradation	KEGG / Reactome / Sino Biological	TNFRSF1B, HDAC1, LEF1, WNT4, AVP, ABCB11, FZD7, CDC25B, PCNA, ABCG2, FZD5, E2F2, MDM4, DVL1, WNT10A, FN1, GNB1, WNT3A, NFKB1, WNT9A, WNT6, PLCB1, CDC42, TNFRSF8, TNFRSF9, CUL3, BARD1
23.48	UVA-Induced MAPK Signaling	Qiagen	CASP8, PARP1, PRKCZ, STAT1, H3-3A, CASP9, PLCB1, MAPK10, MTOR, EIF4E

## Sheet: Supplementary Table 4c
Supplementary Table 4: List of the results derived from the analysis provided by the GeneAnalytics tool using the list of 229 genes. a) Top 10 Diseases; b) Top 50 Pathways; c) Top 50 GO Biological process; d) Positive/Negative GO Biological process; e) HPO phenotypes related to Neoplasm, metabolism and liver; f) Top 15 MGI phenotypes.
Score	Biological process	Genes
35.55	Positive Regulation of Transcription, DNA-templated	ACVR1, IL10, ESRRG, PROX1, BMP2, HDAC1, PRDM2, MYOG, LEF1, WNT4, CREB1, PRDM16, STAT1, FZD7, ARID1A, HDAC4, ERBB4, RUNX3, MAD2L2, PAX3, DVL1, WNT3A, NFKB1, WNT6, ELF3, PLCB1, NFE2L2, SPP1, TP73, AGT
32.23	Negative Regulation of Cell Proliferation	IL10, MIR29C, PROX1, MIR29B2, BMP2, MYOG, FRZB, IL24, HDAC4, ERBB4, FZD5, PDPN, MDM4, RBBP4, WNT9A, TGFB2, FABP3, RASSF5, PTPN14, PTPRU, TNFRSF8, TNFRSF9, KISS1, COL4A3
30.15	Positive Regulation of Gene Expression	MIR34A, MIR29B2, RPL11, BMP2, CD28, NR0B2, LEF1, PIK3CD, AVP, SLC11A1, ATF2, CD46, WNT10A, FN1, WNT3A, CD34, EPHB2, WNT6, TTN, NFE2L2, KDM5B, KIF1B, ATF3, MTOR
27.04	Canonical Wnt Signaling Pathway	LEF1, WNT4, FRZB, FZD7, FZD5, DVL1, WNT10A, WNT3A, WNT9A, WNT6
24.73	Positive Regulation of Cell Proliferation	PROX1, CST3, HDAC1, PRKCZ, LEF1, AVP, STAT1, CDC25B, CXCR2, IL24, HDAC4, ERBB4, DPP4, CSNK2A1, FN1, MIR200B, WNT3A, TGFB2, CUL3, ATF3, IRS1, ITGAV, AGT
24.21	Positive Regulation of Transcription By RNA Polymerase II	ACVR1, IL10, ESRRG, PARP1, PROX1, BMP2, HDAC1, PRDM2, MYOG, CD28, LEF1, CREB1, STAT1, STAT4, SLC11A1, KDM1A, PAX7, HDAC4, ATF2, FZD5, E2F2, SATB2, JAG1, ITGA6, PAX3, CAMTA1, WNT3A, NFKB1, HOXD13, ELF3, BMPR2, TET2, NFE2L2, ATF3, TP73
22.98	Apoptotic Process	CASP10, CASP8, TNFRSF1B, PARP1, MFN2, CST3, FAP, CFLAR, AVP, IL24, TP53BP2, ERBB4, PDCD1, CDCA7, CASP9, PAX3, SNCA, CSNK2A1, NFKB1, RASSF5, CHI3L1, TNFRSF9, KIF1B, TP73, EPHA2
21.99	Negative Regulation of Gene Expression	MIR29C, MIR29B2, BMP2, HDAC1, CD28, NR0B2, PIK3CD, WNT4, CREB1, TARDBP, MIR181A1, CD46, MIR200B, CD34, NFKB1, TGFB2
21.82	Viral Process	CASP8, CFLAR, LCK, CREB1, CR2, STAT1, XRCC5, NRP2, PCNA, PTPRC, CR1, CD46, IKBKE, DYNC1I2, HSPD1, NFE2L2, SPEN, ITGAV, TP73, EPHA2, EIF4E, WASF2
21.68	Response to Drug	PMS1, IL10, CST3, LCK, CREB1, STAT1, XRCC5, IGFBP2, HDAC4, MTHFR, REN, SNCA, UGT1A1, TGFB2, FABP3, TP73
21.48	Atrioventricular Valve Morphogenesis	ACVR1, BMP2, MDM4, TGFB2, BMPR2
21.10	Response to Lipopolysaccharide	CASP8, IL10, TNFRSF1B, ALPL, SLC11A1, REN, CASP9, SNCA, UGT1A1, THBD, HSPD1, TFPI
20.64	Negative Regulation of Transcription By RNA Polymerase II	PER2, PARP1, PROX1, BMP2, HDAC1, PRDM2, NR0B2, LEF1, PRDM16, STAT1, ARID1A, ENO1, PCNA, KDM1A, HDAC4, ATF2, E2F2, SATB2, RUNX3, MAD2L2, MDM4, SNCA, NFKB1, SPEN, CUL3, ATF3, MAPK10
20.23	Positive Regulation of Apoptotic Process	CTLA4, MAP3K20, MIR29C, MIR29B2, BMP2, CREB1, FRZB, PSEN2, PDCD1, ITGA6, CASP9, SNCA, MIR200B, HSPD1, TNFRSF8, TP73, BARD1
19.45	Wnt Signaling Pathway	LEF1, WNT4, FRZB, FZD7, FZD5, CSNK2A1, DVL1, WNT10A, WNT3A, WNT9A, WNT6, CUL3, LGR6
19.27	Negative Regulation of Angiogenesis	MIR34A, MIR29C, STAT1, ATF2, MIR200B, TGFB2, HSPG2, EPHA2, AGT, COL4A3
19.08	Cell Surface Receptor Signaling Pathway	CASP10, CASP8, TNFRSF1B, PRKCZ, CD28, FZD7, INHA, CXCR1, CXCR2, PTPRC, FZD5, CDA, SAG, AGT, COL4A3															critério: >16
18.33	Positive Regulation of Neuron Apoptotic Process	MIR200A, PRNP, HDAC4, ATF2, CASP9, TGFB2, CDC42
18.24	Osteoblast Differentiation	BMP2, IBSP, LEF1, ALPL, H3-3A, IGFBP5, WNT3A, SPP1, EPHA2
17.64	Rhythmic Process	PER2, PROX1, HDAC1, NR0B2, CREB1, TARDBP, CSNK2A1, KDM5B, MAPK10, MTOR
17.52	Regulation of Cell Proliferation	LCK, STAT1, STAT4, INHA, JAG1, CDCA7, HOXD13, TGFB2, BMPR2, KCNH1, TNFRSF9, AGT
17.51	Protein Phosphorylation	ACVR1, MAP3K20, BMP2, PRKCZ, LCK, PIK3CD, CREB1, CDC25B, ERBB4, RUNX3, CSNK2A1, IKBKE, EPHB2, TGFB2, TTN, BMPR2, MAPK10, MTOR, EPHA2, MAP3K6, EPHA4
17.19	Positive Regulation of Neuron Death	CASP8, PARP1, PRNP, TP53BP2, SNCA, MTOR
17.15	Negative Regulation of Cell Migration	MIR34A, MIR29C, MIR29B2, WNT4, IL24, JAG1, IGFBP5, TMEFF2, PTPRU, MIR149
17.09	Negative Regulation of Apoptotic Process	IL10, HDAC1, CFLAR, PRKCZ, PRNP, CD28, LEF1, AVP, PSEN2, PAX7, CXCR2, PDCD1, PDPN, MDM4, SNCA, MIR200B, NFKB1, HSPD1, BARD1
17.05	Activation of Cysteine-type Endopeptidase Activity Involved in Apoptotic Process	CASP10, CASP8, CFLAR, LCK, CASP9, SNCA, HSPD1, COL4A3
17.00	Inflammatory Response	TNFRSF1B, TLR5, BMP2, PRKCZ, PIK3CD, SLC11A1, CXCR2, HDAC4, NFKB1, CCL20, ELF3, HSPG2, CHI3L1, NFE2L2, SPP1, EPHA2
16.91	Non-canonical Wnt Signaling Pathway	WNT4, FRZB, FZD7, FZD5, DVL1
16.71	Lymphangiogenesis	PROX1, PDPN, PTPN14, BMPR2
16.69	Response to Organic Cyclic Compound	EPHX1, CST3, AVP, STAT1, KDM1A, IDH1, CASP9, UGT1A1, TET2
16.42	Cell Fate Commitment	BMP2, WNT4, ERBB4, WNT10A, WNT3A, WNT9A, WNT6
16.29	Cellular Response to Organic Cyclic Compound	CASP8, BMP2, ALPL, STAT1, ITGA6, CASP9, IGFBP5
16.16	Cellular Response to Growth Factor Stimulus	ACVR1, TNFRSF1B, BMP2, IBSP, MYOG, CREB1, BMPR2
16.13	Positive Regulation of Cell Cycle Arrest	MIR34A, FAP, MYOG, MIR200B, TP73
15.94	T Cell Activation	CASP8, CD28, PIK3CD, PTPRC, DPP4, HSPD1
15.91	Hemopoiesis	IL10, LCK, JAG1, RUNX3, WNT3A, CD34, TGFB2
15.79	Neuron Differentiation	HDAC1, WNT4, FZD7, FZD5, RUNX3, WNT10A, WNT3A, WNT9A, WNT6, EPHA2
15.78	Intrinsic Apoptotic Signaling Pathway in Response to DNA Damage	TNFRSF1B, CASP9, IKBKE, SFN, TP73, EPHA2
15.58	Response to Hypoxia	BMP2, CST3, CFLAR, CREB1, PSEN2, MTHFR, DPP4, NPPA, HSPD1, TGFB2
15.55	Negative Regulation of Cysteine-type Endopeptidase Activity Involved in Apoptotic Process	CFLAR, LEF1, AVP, SNCA, CSNK2A1, WNT9A, SFN
15.41	Negative Regulation of Extracellular Matrix Disassembly	CST3, FAP, DPP4
15.16	T Cell Costimulation	CTLA4, CD28, LCK, PDCD1, DPP4, CDC42
15.09	Negative Regulation of Protein Phosphorylation	PRNP, TARDBP, PTPN13, SNCA, DVL1, EPHB2, MTOR
14.98	Cellular Response to Mechanical Stimulus	CASP8, TLR5, HDAC4, NFKB1, NPPA, TNFRSF8, AGT
14.76	Positive Regulation of Cell Growth	LEF1, AVP, H3-3A, CSNK2A1, SFN, TGFB2, CDC42
14.71	Regulation of Apoptotic Process	CASP10, CASP8, CFLAR, CREB1, STAT1, TARDBP, TP53BP2, CASP9, RASSF5, PCGEM1, TP73, AGT
14.46	Transcription By RNA Polymerase II	PARP1, LEF1, CREB1, TARDBP, RUNX3, PAX3, DVL1, NFKB1, HOXD13, ELF3, BMPR2, NFE2L2
14.44	Endocardial Cushion Morphogenesis	ACVR1, BMP2, MDM4, TGFB2
14.44	Negative Regulation of Cytokine Production	IL10, SLC11A1, NFKB1, EPHA2
14.42	B Cell Proliferation	IL10, LEF1, CR2, PTPRC, HSPD1

## Sheet: Supplementary Table 4d
Supplementary Table 4: List of the results derived from the analysis provided by the GeneAnalytics tool using the list of 229 genes. a) Top 10 Diseases; b) Top 50 Pathways; c) Top 50 GO Biological process; d) Positive/Negative GO Biological process; e) HPO phenotypes related to Neoplasm, metabolism and liver; f) Top 15 MGI phenotypes.
Score	Biological process	Genes
35.55	Positive Regulation of Transcription, DNA-templated	ACVR1, IL10, ESRRG, PROX1, BMP2, HDAC1, PRDM2, MYOG, LEF1, WNT4, CREB1, PRDM16, STAT1, FZD7, ARID1A, HDAC4, ERBB4, RUNX3, MAD2L2, PAX3, DVL1, WNT3A, NFKB1, WNT6, ELF3, PLCB1, NFE2L2, SPP1, TP73, AGT
32.23	Negative Regulation of Cell Proliferation	IL10, MIR29C, PROX1, MIR29B2, BMP2, MYOG, FRZB, IL24, HDAC4, ERBB4, FZD5, PDPN, MDM4, RBBP4, WNT9A, TGFB2, FABP3, RASSF5, PTPN14, PTPRU, TNFRSF8, TNFRSF9, KISS1, COL4A3
30.15	Positive Regulation of Gene Expression	MIR34A, MIR29B2, RPL11, BMP2, CD28, NR0B2, LEF1, PIK3CD, AVP, SLC11A1, ATF2, CD46, WNT10A, FN1, WNT3A, CD34, EPHB2, WNT6, TTN, NFE2L2, KDM5B, KIF1B, ATF3, MTOR
24.73	Positive Regulation of Cell Proliferation	PROX1, CST3, HDAC1, PRKCZ, LEF1, AVP, STAT1, CDC25B, CXCR2, IL24, HDAC4, ERBB4, DPP4, CSNK2A1, FN1, MIR200B, WNT3A, TGFB2, CUL3, ATF3, IRS1, ITGAV, AGT
24.21	Positive Regulation of Transcription By RNA Polymerase II	ACVR1, IL10, ESRRG, PARP1, PROX1, BMP2, HDAC1, PRDM2, MYOG, CD28, LEF1, CREB1, STAT1, STAT4, SLC11A1, KDM1A, PAX7, HDAC4, ATF2, FZD5, E2F2, SATB2, JAG1, ITGA6, PAX3, CAMTA1, WNT3A, NFKB1, HOXD13, ELF3, BMPR2, TET2, NFE2L2, ATF3, TP73
21.99	Negative Regulation of Gene Expression	MIR29C, MIR29B2, BMP2, HDAC1, CD28, NR0B2, PIK3CD, WNT4, CREB1, TARDBP, MIR181A1, CD46, MIR200B, CD34, NFKB1, TGFB2
20.64	Negative Regulation of Transcription By RNA Polymerase II	PER2, PARP1, PROX1, BMP2, HDAC1, PRDM2, NR0B2, LEF1, PRDM16, STAT1, ARID1A, ENO1, PCNA, KDM1A, HDAC4, ATF2, E2F2, SATB2, RUNX3, MAD2L2, MDM4, SNCA, NFKB1, SPEN, CUL3, ATF3, MAPK10
20.23	Positive Regulation of Apoptotic Process	CTLA4, MAP3K20, MIR29C, MIR29B2, BMP2, CREB1, FRZB, PSEN2, PDCD1, ITGA6, CASP9, SNCA, MIR200B, HSPD1, TNFRSF8, TP73, BARD1
19.27	Negative Regulation of Angiogenesis	MIR34A, MIR29C, STAT1, ATF2, MIR200B, TGFB2, HSPG2, EPHA2, AGT, COL4A3
18.33	Positive Regulation of Neuron Apoptotic Process	MIR200A, PRNP, HDAC4, ATF2, CASP9, TGFB2, CDC42
17.52	Regulation of Cell Proliferation	LCK, STAT1, STAT4, INHA, JAG1, CDCA7, HOXD13, TGFB2, BMPR2, KCNH1, TNFRSF9, AGT
17.19	Positive Regulation of Neuron Death	CASP8, PARP1, PRNP, TP53BP2, SNCA, MTOR
17.15	Negative Regulation of Cell Migration	MIR34A, MIR29C, MIR29B2, WNT4, IL24, JAG1, IGFBP5, TMEFF2, PTPRU, MIR149
17.09	Negative Regulation of Apoptotic Process	IL10, HDAC1, CFLAR, PRKCZ, PRNP, CD28, LEF1, AVP, PSEN2, PAX7, CXCR2, PDCD1, PDPN, MDM4, SNCA, MIR200B, NFKB1, HSPD1, BARD1
16.13	Positive Regulation of Cell Cycle Arrest	MIR34A, FAP, MYOG, MIR200B, TP73
15.55	Negative Regulation of Cysteine-type Endopeptidase Activity Involved in Apoptotic Process	CFLAR, LEF1, AVP, SNCA, CSNK2A1, WNT9A, SFN
15.41	Negative Regulation of Extracellular Matrix Disassembly	CST3, FAP, DPP4
15.09	Negative Regulation of Protein Phosphorylation	PRNP, TARDBP, PTPN13, SNCA, DVL1, EPHB2, MTOR
14.76	Positive Regulation of Cell Growth	LEF1, AVP, H3-3A, CSNK2A1, SFN, TGFB2, CDC42
14.71	Regulation of Apoptotic Process	CASP10, CASP8, CFLAR, CREB1, STAT1, TARDBP, TP53BP2, CASP9, RASSF5, PCGEM1, TP73, AGT
14.44	Negative Regulation of Cytokine Production	IL10, SLC11A1, NFKB1, EPHA2
14.10	Regulation of Cell Cycle	PER2, INHA, TARDBP, PTPRC, E2F2, CSNK2A1, RBBP4, SFN, PLCB1
13.69	Negative Regulation of Transcription, DNA-templated	PER2, PROX1, BMP2, HDAC1, NR0B2, LEF1, WNT4, PRDM16, XRCC5, ENO1, KDM1A, HDAC4, NFKB1, ELF3, PLCB1, SPEN, KDM5B, ATF3
13.58	Regulation of Circadian Rhythm	PER2, PROX1, CREB1, TARDBP, MAPK10, MTOR
13.47	Regulation of Signal Transduction By P53 Class Mediator	RPL11, HDAC1, TP53BP2, MDM4, CSNK2A1, RBBP4, TP73, BARD1
13.41	Positive Regulation of Mitochondrial Membrane Permeability Involved in Apoptotic Process	MIR29C, MIR29B2, ATF2
13.41	Positive Regulation of Cell Migration	ACVR1, MIR29B2, MIR181B1, BMP2, LEF1, PIK3CD, ITGA6, PDPN, MIR181A1, ITGAV, LGR6

## Sheet: Supplementary Table 4e
Supplementary Table 4: List of the results derived from the analysis provided by the GeneAnalytics tool using the list of 229 genes. a) Top 10 Diseases; b) Top 50 Pathways; c) Top 50 GO Biological process; d) Positive/Negative GO Biological process; e) HPO phenotypes related to Neoplasm, metabolism and liver; f) Top 15 MGI phenotypes.
Score	Phenotype	Genes
53.00	HP:0002664 Neoplasm	CTLA4, ACVR1, PMS1, CASP10, CASP8, TNFRSF1B, LAMB3, RPL11, BMP2, MFN2, CD28, SPRTN, CREB1, CR2, PRDM16, STAT1, ABCB11, PCNA, PAX7, HDAC4, JAG1, IDH1, MAD2L2, PAX3, SDHB, UBE2T, DVL1, WNT10A, SEC23B, FN1, GNB1, NFKB1, HOXD13, EPHB2, HSPG2, SF3B1, TET2, KCNH1, KIF1B, MTOR, BARD1
52.00	HP:0001939 Abnormality of Metabolism/homeostasis	CTLA4, CASP10, CASP8, IL10, EPHX1, TNFRSF1B, MAP3K20, MTTP, LAMB3, RPL11, BMP2, MFN2, COL3A1, CST3, PRNP, CD28, NR0B2, PIK3CD, CYP27A1, AVP, ALPL, CR2, PRDM16, STAT1, ABCB11, STAT4, TNNT2, SLC11A1, DES, PSEN2, TARDBP, LBR, SMARCAL1, MTHFR, JAG1, SAG, ITGA6, REN, CDCA7, FUCA1, MAD2L2, SDHB, UBE2T, UGT1A1, CAMTA1, CSNK2A1, CD46, HSD11B1, SEC23B, FN1, THBD, NFKB1, NPPA, HSPG2, TTN, CDC42, PTPN14, TE…
44.65	HP:0011793 Neoplasm By Anatomical Site	CTLA4, PMS1, CASP10, CASP8, TNFRSF1B, LAMB3, RPL11, BMP2, MFN2, CD28, SPRTN, CR2, PRDM16, STAT1, ABCB11, PAX7, HDAC4, JAG1, IDH1, MAD2L2, PAX3, SDHB, UBE2T, DVL1, WNT10A, SEC23B, FN1, GNB1, NFKB1, HOXD13, EPHB2, HSPG2, SF3B1, TET2, KIF1B, MTOR, BARD1
25.85	HP:0001392 Abnormality of The Liver	CTLA4, PMS1, CASP10, CASP8, TNFRSF1B, BMP2, MFN2, CD28, SPRTN, CYP27A1, CR2, PRDM16, STAT1, ABCB11, TNNT2, LBR, PTPRC, JAG1, FUCA1, MAD2L2, SDHB, UBE2T, UGT1A1, CD46, SEC23B, NFKB1, HOXD13, SF3B1, TET2, KCNH1, GPC1
22.83	HP:0007378 Neoplasm of The Gastrointestinal Tract	PMS1, CASP10, CASP8, BMP2, SPRTN, CR2, STAT1, ABCB11, JAG1, SDHB, SEC23B, NFKB1, MTOR, BARD1
21.93	HP:0011792 Neoplasm By Histology	ACVR1, PMS1, CASP10, CREB1, PRDM16, PAX7, HDAC4, IDH1, PAX3, SDHB, SEC23B, SF3B1, KCNH1, KIF1B, BARD1
16.52	HP:0004377 Hematological Neoplasm	CTLA4, CASP10, TNFRSF1B, RPL11, CD28, CR2, MAD2L2, UBE2T, GNB1, NFKB1, SF3B1, TET2
15.66	HP:0410042 Abnormal Liver Morphology	CTLA4, CASP10, CASP8, TNFRSF1B, BMP2, MFN2, CD28, CR2, PRDM16, STAT1, ABCB11, TNNT2, LBR, PTPRC, JAG1, FUCA1, CD46, NFKB1, SF3B1, TET2, KCNH1, GPC1
15.51	HP:0007379 Neoplasm of The Genitourinary Tract	PMS1, HDAC4, IDH1, SDHB, WNT10A, SEC23B, FN1, EPHB2, KIF1B, BARD1
15.30	HP:0008069 Neoplasm of The Skin	CTLA4, PMS1, CASP10, TNFRSF1B, LAMB3, CD28, STAT1, SDHB, WNT10A, SEC23B
13.70	HP:0100742 Vascular Neoplasm	IDH1, SDHB, DVL1, SEC23B, HOXD13, TET2, KIF1B, MTOR

## Sheet: Supplementary Table 4f
Supplementary Table 4: List of the results derived from the analysis provided by the GeneAnalytics tool using the list of 229 genes. a) Top 10 Diseases; b) Top 50 Pathways; c) Top 50 GO Biological process; d) Positive/Negative GO Biological process; e) HPO phenotypes related to Neoplasm, metabolism and liver; f) Top 15 MGI phenotypes.
Score	Phenotype	Genes
27.46	Decreased Body Size	AFF1, MIR205, COL3A1, IBSP, LEF1, ALPL, STAT1, XRCC5, NRP2, H3-3A, LBR, PAX7, CXCR2, TP53BP2, HDAC4, RUNX3, MAD2L2, CASP9, PAX3, CSNK2A1, ENAH, ELF3, PLCB1, TMEFF2, MTOR, IRS1, TP73, AGT
24.87	Partial Embryonic Lethality During Organogenesis	CASP8, MTTP, MFN2, PCNA, PDPN, PAX3, MDM4, CSNK2A1, FN1, WNT3A, ELF3, HSPG2, TTN, TFPI, ITGAV
23.86	Premature Death	CTLA4, IL10, PER2, COL3A1, PRNP, PRDM2, LCK, TNNT2, DES, INHA, LBR, PAX7, MTHFR, PDCD1, PTPRC, E2F2, CD46, FN1, WNT3A, NFKB1, HSPG2, TTN, TET2, NFE2L2, KDM5B, IRS1, TP73, COL4A3
23.25	Abnormal Cytokine Secretion	CTLA4, IL10, TLR5, CD28, STAT4, CXCR2, ATF2, PDCD1, PTPRC, PTPN13, CD46, NFKB1
23.06	Hemorrhage	MTTP, CFLAR, DES, ARID1A, FZD5, JAG1, CSNK2A1, FN1, HSPG2, TTN, TFPI, ITGAV, AGT, WASF2
22.27	Complete Prenatal Lethality	CASP8, BMP2, COL3A1, HDAC1, TARDBP, KDM1A, FZD5, PAX3, MDM4, FN1, TTN, SPEN, CUL3, MTOR, WASF2
22.05	Decreased Susceptibility to Dopaminergic Neuron Neurotoxicity	TNFRSF1B, PARP1, SNCA, MAPK10, SPP1
20.35	Abnormal Gastrulation	ACVR1, KDM1A, FN1, WNT3A, CUL3, MTOR, BARD1
19.78	Lung Inflammation	CTLA4, TNFRSF1B, TLR5, PTPRC, E2F2, RUNX3, IKBKE, NFKB1, NFE2L2, ATF3
19.67	Decreased Body Weight	IL10, PER2, MIR205, PARP1, BMP2, IBSP, HAGLR, ABCB11, INHA, PCNA, HDAC4, ATF2, SMARCAL1, MTHFR, RUNX3, REN, MAD2L2, DPP4, HOXD13, TGFB2, HSPG2, TTN, PLCB1, PTPN14, NFE2L2, KISS1, MTOR, IRS1, PLA2G2A, AGT, COL4A3
19.33	Decreased Embryo Size	ACVR1, CASP8, BMP2, MFN2, TNNT2, ARID1A, ENO1, MAD2L2, MDM4, FN1, WNT3A, HSPD1, HSPG2, TTN, CDC42, CUL3, MTOR, WASF2
18.92	Increased Susceptibility to Bacterial Infection	IL10, TNFRSF1B, TLR5, CR2, STAT1, STAT4, SLC11A1, CXCR2, ATF2, NFKB1, SPP1, TP73, PIGR
17.78	Decreased Cell Proliferation	PARP1, HDAC1, NRP2, PDCD1, MAD2L2, PAX3, MDM4, GNB1, CD34, WNT6, IRS1
17.69	Complete Embryonic Lethality During Organogenesis	ACVR1, CASP8, HDAC1, CFLAR, TNNT2, ARID1A, KDM1A, ERBB4, JAG1, PAX3, MDM4, FN1, WNT3A, THBD, HSPD1, TTN, BMPR2, MTOR, WASF2
16.40	Kinked Tail	BMP2, FZD7, MTHFR, PAX3, FN1, SFN, TFPI, EPHA2
