# Supplementary material for: Copy Number Alterations in Hepatoblastoma: Literature Review and a Brazilian Cohort Analysis Highlight New Biological Pathways
Source: Front Oncol. 2021 Dec 8;11:741526. doi: 10.3389/fonc.2021.741526 (PMC8692715; doi:10.3389/fonc.2021.741526)
Supplement: Supplementary file 6 [file Table_5.xlsx]

## Sheet: Supplementary Table 5a
Supplementary Table 5: Literature review of cytogenetic alterations reported for HBs. Studies were grouped according to the type of technique used, classic cytogenetics and cytogenomics. a) Karyotype and FISH techniques. b) CGH and genomic microarrays. c) Samples evaluated with both Karyotype and CGH/genomic microarrays. Results from Rodrigues et al (2014) not included.
Reference	Total number of samples	Technique	Alterations (ISCN 2016)
Petković et al. 1985	1	Karyotype	46,XY,-2,-19,+der(19)t(4;19),+mar
Mascarello et al. 1990	2	Karyotype	47,XY,+20, dmin
			47,XY,+20, dmin
Bardi et al. 1991	1	Karyotype	93,XXXX,+i(8q)/93,XXXX,idem,del(1)(p22)
Fletcher et al. 1991	4	Karyotype	50,XY,+dic(1)(p12),+2,+8,+20
			47,XX,del(1)(q32.1q32.2), dup(2)(q21q35),+20,dmin/50,XX,idem, +5,+7,i(8q),+22 [cp]
			47,XX,dup(2)(q23q35),+20/47,XX,idem,dup(6)(p11p24)
			54,Y,der(X)t(X;1)(p22;q21),+2,+6,+8,+8,inv(9)(p11q21)c,+12,+15,+17,+20
Rodriguez et al. 1991	1	Karyotype	46,XY,der(4)t(2;4)(q21;q35),add(9)(p24)/47,XY,idem,+20
Soukup and Lampkin 1991	2	Karyotype	51,XY,+2,+der(5)t(1;5)(q25;q35),+del(6)(q15),+12,+20
			48,XX,+20,+der(2)t(1;2)(q23;p21),inv(5)(q22q35)/49,XX,idem,+r/48,XX,+2,+ r
Annerén et al. 1992	1	Karyotype	47,XX,dup(2)(q?),t(3;5)(p25;q31),dup(4)(q12q26),+20
Bardi et al. 1992	1	Karyotype	47,XX,+2
Hansen et al. 1992	1	Karyotype	46,XY,t(10;22)(q26;q11)
Tanaka et al. 1992	1	Karyotype	47,XX,+18c
Dressler et al. 1993	6	Karyotype	46,XY,del(1)(q12)
			46,XY,del(10)(p11),del(13)(q31)
			49~50,XX,?dirdup(1)(pter->q42::q23->q32::q21->qter),-2, +?dirdup(2)(pter->q33::q21->qter)x2,+6,+7,+20[cp]/100~102,XXXX,-1,-1, ?dirdup(2)x2,-4,-5,+6,-7,+9,-12,-16,-19,-19,-21,+16mar[cp]
Tonk et al. 1994	3	Karyotype	47,XY,+20
			47,XY,+2
			46,XX,del(17)(p12)
Bove et al. 1996	1	Karyotype	48,XX,del(1)(p35),der(11)t(1;11)(q25;q25),der(17)t(2;17)(q23;p13),+18c,+20
Swarts et al. 1996	1	Karyotype	46,XX,der(2)t(2;2)(p25;q21),der(22)t(1;22)(q22;p13)/47,XX,idem,+20/ 47,XX,der(2),+20
Schneider et al. 1997	4	Karyotype	49,XY,+2,der(4)t(1;4)(q12;q34),+8,+20
			49,XY,der(4)t(1;4)(q12;q34),+8,+8,+ace/50,idem,+20/49,idem,-8,+20/ 46~50,idem,-8,-8,-ace,+1~5r,+mar
			56~58,XY,+Y,+2,der(4)t(1;4)(q12;q34),+5,+6,+7,+8,+13,+19,+20,+21,dmin
			46,XY,der(4)t(1;4)(q25;q32)/47,idem,+20/48,idem,+8,+20/49,idem,+2,+5,+20
Teraguchi et al. 1997	1	Karyotype	47,XX,+18c
Balogh et al. 1998	1	Karyotype/FISH	47,XY,add(4)(q35),der(9)ins(9;2)(p22;q?21q?25),+20
Sainati et al. 1998	9	Karyotype/FISH	50,XY,add(1)(p32),+2,+6,add(12q),+20,add(22q)
			53,XY,+der(2)t(1;2)(q21;q36),+7,+8,+8,+19,+20,+21
			55,XX,der(1;4)(q21;q32),+2,-4,+i(6)(p10),+7,+8,+15,+17,+17,+19,+20
			50,XY,+8,+16,+20,+22
			46,XY,i(1)(q10)/47,idem,+20
			45,XX,-12,-15,+der(12)t(12;15)(q24;q13)
Nagata et al. 1999	2	Karyotype	46,XY,der(2)t(1;2)(q32;q37), der(6)t(1;6)(q12;q27), der(7)t(2;7)(q23;p22),der(21)t(2;21)(q23;p12)
			48,XX,+2,+8
Park et al. 1999	1	Karyotype	50,XY,+2,+der(14)t(1;14)(q21;p11.1)x2,+19
Ma et al. 2000	2	Karyotype	44~46,XY,add(5)(q31),inc[cp]
			59~61,XXX,-1,der(4)t(1;4)(q12;q34)x2,-5,+8,-9,-10,-11,-14,-15,-21[cp]
Parada et al. 2000	6	Karyotype/FISH	88~92,XXYY,−3,del(9)(q22)×2,der(11)t(1;11)(q12;q25)×2,−12,−14,−18,+20,+2mar[cp]
			47,XY,+der(2)del(2)(q11q23)t(1;2)(q12;p11)/48,idem,+7/49,idem,+8,+20/ 54~56,idem,+der(2)del(2)t(1;2),+5,+7,+8,+10,+12,+16,+20[cp]
			47,XX,+20/49,idem,+2,+8
			46,XX,del(7)(q11.2)/47,XX,+add(16)(q22)/92,XXXX,add(10)(p11)
			46,XY,dic(1;4)(p13;q35),der(4)t(1;4)(q21;q31),i(8)(q10)
Yeh et al. 2000	1	Karyotype/SKY/ Chromosome Painting	49,XY,+Y,+der(2)t(2;3)(q35;q25),der(3)t(1;3)(q12;q25),+20
Ali et al. 2002	2	Karyotype	47,XY,dup(2)(q23q36),t(7;8;11)(q34;p11.2;q13),+20
			48,XX,der(1)t(1;1)(p36;q12)del(1)(q32),+2,der(11)t(2;11)(q21;q25),+20
Gunawan et al. 2002	1	Karyotype	45~46,XX,t(22;22)(q11;q13)/91~92,idemx2
Sainati et al. 2002	11	Karyotype/FISH	46,X,der(X)t(X;1)(q21;q21)/48,idem,+2,+20/49,idem,+2,+8,+20
			46,XX.ish +2,+20
			46,XX.ish +2,+8,+20
			46,XX.ish +2,+20
			46,XY.ish +20
Sandoval et al. 2002	1	Karyotype/FISH	46,XY,del(3)(q11.2q13.2)
Surace et al. 2002	10	Karyotype/FISH	46,XX.ish +2,+20
			46,XX.ish +2,+8,+20
			46,XX.ish +2,+8,+20
			46,XY.ish +8,+20
Nagata et al. 2005	2	Karyotype	46,XY,add(4)(q35)
			57,XY,+del(1)(p22),+2,+5,+6,+7,+8,+del(12)(p12),+18,+19,+20,+22
Tomlinson et al. 2005	111	Karyotype	47,XY,+2
			47,XY,+2
			47,XX,+2
			49,XY,+2,+16,+20
			49,XX,+2,+15,+19
			53,XY,+5,+7,+8,+12,+19,+20,+22/54,idem,+2
			47,XX,+8
			48,XX,+8,+20
			48,XX,inv(2)(p11.2q13)c,+8,+20/49,idem,+8
			47,XX,+20,dmin/47,XX,+8
			54~56,XX,+X,+1,i(1)(q10),+2,-4,+5,+6,+8,+14,+16,-18,+19,+20,+22[cp]
			54,XX,+X,+2,+3,+6,+8,+12,+17,+20/54,idem,der(6)t(1;6)(q12;q23)/54,idem,del(8)(q24)
			50~53,XY,+Y,dic der(1)t(1;1)(p36;p13),+2,+7,+8,+15,-17,+19,+20[cp]
			81<4n>XXYY,-1,der(1)t(1;1)(p36;q12),-3,+5,+5,+7,+8,-9,-10,-11,-11,-13,-13, -14,-15,-17,-17,-18,-18,+20,-21,-21,-21
			49,XY,+1,i(1)(q10),+2,+6,del(14)(q22)
			50,XY,add(1)(p36.1),+2,+6,add(7)(p22),+8,+8,add(16)(q24)/59,XY,+X,add(1)(p36.1), dup(2)(q21q37)x2,+5,+6,i(6)(p10),+10,+13,+14,+17,+17,+19,+20,+20,+21,+22
			46,XY,add(1)(p36.1),-4,+20
			42~46,XY,add(1)(q42),add(9)(q34),der(14;21)(q10;q10),-21[cp]
			47,XY,de(1)(p34.1p35.1),+2
			46,XY,del(1)(p34.1p36.3)/47,idem,+8
			54~77<3n>,XY,i(1)(q10),+2,-4,+5,-8,-9,-11,-12,-14,+16,-21,+22[cp]
			46,XY,der(1)(1qter->1q25::1p34.3->1qter)
			47,XX,der(1)t(1;8)(p34.3;q22),+20/48,idem,+8
			47,XX,+2/47,X,t(X;13)(q22;p13),+2/48,XX,+2,+20
			59,XX,+2,+2,+5,+7,+8,+9,+10,der(12)t(1;12)(q12;q24.1),+der(12)t(1;12),+14,+17,19,+20,+mar
			47,XX,+2,der(2)t(2;2)(2qter->2q21::2p11.1->2qter),der(2)t(1;2)(q12;q35)
			47,XX,+2,der(3)t(1;3)(q12;q27)
			54,XY,+2,der(4)t(1;4)(q12;q35),+6,+7,+8,+12,+17,+20,+20/55,idem,+22[cp]
			53,XY,+2,+5,+7,+8,der(11)t(1;11)(q21;q25),+13,+20,+22
			52,XX,+2,del(6)(q23),+11,+13,+17,-18,+19,+20,+22
			50,XY,+2,+8,+8,der(12)t(1;12)(q12;q24.3),+14,-8,+mar/50,XY,idem,+7, del(7)(q?22q?36),-14/50,XY,idem,-14,add(14)(q32),+18
			47,XX,+2,der(14)t(1;14)(q12;p12)/46,XX,add(2)(q32.2),der(4)(1;4)(q12;q33)
			47,XX,add(2)(q13),+r1/48,idem,+r2/49,idem,+r2x2
			47,XY,del(2)(q24.2q31),der(4)t(1;4)(q12;q33),dup(13)(pter->q22::q12->q14::q12->qter),+r
			51,XY,der(2)t(1;2)(q12;q37),+der(2;17)(q10;q10)t(1;2)(q12;q37),+7,+7,+12,+20/ 54,XY,idem,+der(2)t(1;2),+5,+6,-7,+8,+16[cp]
			47,XY,der(2)t(1;2)(q12q37),+r
			46~48,XX,der(2)t(1;2)(q21.1;q37),+mar[cp]
			47,XX,dic(2;?)(q33;?),+20/48~49,idem,+mar[cp]
			46,XX,dup(2)(q33.3q24.1)
			46,XX,der(3)t(2;3)(q21;p25)
			46,XY,der(4)t(1;4)(q12;q34)/56,idem,+2,+5,+7,+8,+12,+13,+17,+19,+20,+20
			46,XY,der(4)t(1;4)(q25;q32)
			46,XY,der(5)t(1;5)(q21.3;q31.3)
			46,XY,der(6)t(1;6)(q12;q22.2)/47,idem,+8
			46,XY,der(6)t(1;6)(q21;q25)
			46,XY,inv(6)(p21.3q25)/46,XY,inv(1)(p22q11),t(11;17)(p15.3q11.2),t(12;20)(p13;p11.2), del(15)(q13q26.1),der(19)t(12;19)(q13;q13.3)/46,XY,der(1)t(1;7)(p22;q22), der(7)t(1;7)(p22;q22),t(7;8)(p13;q24.3),der(8)t(7;8)(p13;q24.3),t(9;15)(p13;p11.2)
			49,XY,+7,+12,-16,+19,+mar
			46,XY,t(15;22)(q26;q11.2),del(17)(p13.1)
			47,XY,+20/47,XY,+r/46,XY,add(9)(p22)
			46,XX,del(22)(q11.2q13.1)/47,idem,+del(22)(q11.2q13.1)
Neas et al. 2006	1	Karyotype	47,XX,add(2p),+20/45,XX,–7
Stejskalová et al. 2009	9	Karyotype	46,XX,dup(1)(q?44),dup(2)(q37?)/50,idem,+5,+7,+20,+22
			48,XY,add(6)(q27),i(8)(q10),+20
			48,XX,+8,+20
			48,XX,+2,+8,der(10)t(1;10)(q23;q26)/48,idem,der(1)t(1;?17)(p36;q21)
			48,XX,+i(1)(q10),+2
			51,XX,+2,+5,+8,+17,+20
			48,XY,t(1;16)(q21;q26),+der(6)t(1;6)(q21;q26),+20
			46,XX,der(4)t(1;4)(q25.2;q35.1)
Tan et al. 2014	1	Karyotype	47,XX,der(11)add(11)(p13)del(11)(1q13qter)add(11)(q13),+18c

## Sheet: Supplementary Table 5b
Supplementary Table 5: Literature review of cytogenetic alterations reported for HBs. Studies were grouped according to the type of technique used, classic cytogenetics and cytogenomics. a) Karyotype and FISH techniques. b) CGH and genomic microarrays. c) Samples evaluated with both Karyotype and CGH/genomic microarrays. Results from Rodrigues et al (2014) not included.
Reference	Total number of samples	Technique	Alterations
			Amplification	Gain	Loss	LOH
Steenman et al. 1999	16	CGH	-	1p33p34, 1p31, 1q, 2q21qter, 7q31, 11p13p14, 13q21q31, 16	-	-
			-	1p31, 1q, 2p14p21, 2q21qter, 7q21q32, 9p11p13, 9q22	-	-
			-	1q, 2, 8, 9q, 19	-	-
			-	2q, 8q21q22, 10p11p12, 10q11q21, 20p11q12, Yq	-	-
			-	17, Yq	-	-
			-	1p32p35, 1q, 3p21q13, 5q13, 7p15qter, 8q11q23, 10p11q25	-	-
			-	1, 2, 3p14, 3q11q25, 4q31pter, 5q13, 5q21, 6q22,8q21q22	-	-
			-	1q32pter, 2q22q23, 4q21q23, 11q11q22	-	-
			-	1p21pter, 2q	-	-
			-	1p32p34, 1q, 2, 3p21, 7p15q22, 10q23q22, 17q21q23, 19, 22q	15q26	-
			-	2p22qter, 5q11q15, 17, 18q11q21, 20, Yq	-	-
			-	1, 2p16q23, 6q16, 7p14q31, 8p21q23, 12q, 13q11q21, 15q11q24, 17q11q22, 20p11q13	Xq24qter	-
			-	1p36q31, 2p22qter, 3p12p14, 5q15, 7p13q22, 12q14q21	10p13pter, 10q24qter, Xq26qter	-
			-	-	19, 20q, X	-
			-	1q, 2q31pter, 17q12q24, 20, Y	-	-
Gray et al. 2000	18	CGH	2q22q24	-	-	-
			-	20	-	-
			-	4q	-	-
			-	1q23q31, 2q22q31	-	-
			-	1q21qter, 2	-	-
			-	-	12p, 13q21qter	-
			-	1q24q25	8p	-
			-	2	7q31, 18q	-
			-	9q32qter, 19	11q14qter, 13q21q22	-
			-	20	3q23q25, 9p22qter, 13q21q22	-
			-	2q23q32, 20p	2p13pter, 9q32qter, 12q22qter	-
			-	8q, 20q	2q22, 4q25qter, 8p, 9p, 13q21q22	-
			-	1q21qter, 20	3, 9, 11q14qter, 14, 15q, 18q	-
			-	1q, 2q23qter, 17q22qter, 19, 20q	3, 4q21qter, 6q16qter, 9q31pter, 11p14cen, 11q14qter, 13q21q22, 14q12q21, 18, 21q	-
Hu et al. 2000	10	CGH	1q32qter	1q, 2, 9q	4, 8p21p22	-
			-	1q, 16p, 17q21pter	-	-
			-	1q, 2	-	-
			-	2q14q21	-	-
			-	2, 12, 17, 20	11	-
			2q22q34	1q, 2, 17q21qter	-	-
			1q32	20	-	-
			-	1q, 2, 3, 6, 8q22qter, 17, 20	4, 11, 18	-
			2q24	-	-	-
Weber et al. 2000	34	CGH	2q24	-	-	-
			-	2q24q37	-	-
			-	22q	-	-
			8q11.2q13, 10q24q26	7q33q36, 8, 10p, 12, 13q, 20, 22q	10q11.2q23	-
			-	1q, 2, 5, 17, 20	-	-
			-	1q42q44	10p, 16q	-
			-	1q, 2	-	-
			-	X	-	-
			-	20	-	-
			-	1q, 2, 11	-	-
			-	1q, 2q23q32	-	-
			2q24	1q	-	-
			-	1q, 2	-	-
			-	1q32q44, 22q	-	-
			-	22q13	-	-
			-	1q, 2	-	-
			-	1q	1p, 4q	-
			-	2, 20	-	-
			8q11.2q21.3	2	-	-
			-	20	4q13q24	-
			-	1q31q44, 2, 8, 20	4q34q35	-
			-	1q, 2q, 22q13	-	-
			-	1q, 2, 8, 12q23q24, 17, 20	4p12p15, 4q12q35, 18q	-
			-	1q, 2p23p25, 2q, 6p21p25, 7q, 8q, 12, 14q, 16, 20, 21q22, 22q, Y	-	-
Terracciano et al. 2003	35	CGH	-	X	2p14qter, 9q31qter, 15q, 17	-
			-	3p13, 4q12q31, Xq11q25	8p12pter	-
			-	3q11q25, 4q11q25, 5q14q23, 6q11q23, 13q21q31, 14q21q23, X	1p32pter, 1q32qter	-
			-	1p22p31.2, 4q, X	17p	-
			-	Xq	-	-
			-	X	-	-
			-	X	21q	-
			-	3p21p24, 4q11q24, 5q11q14, 6q11q22, 8q11q21	1q21q22, 10p	-
			-	1q31qter, 9q31qter	4q32qter	-
			-	-	5q21qter	-
			-	4q27qter, Xq11q21, Y	16q	-
			-	1p32pter, 9q33qter, 11q11q13, 17p	6q11q22, 13q21qter	-
			-	1p32pter, 2p, 2q35qter	4q22q31, 8q13q23	-
			-	5p14pter, 7, 9q32qter, 11q11q13, 14q24qter, 17, 20q, Xp21pter	1p11p22, 2p11p22, 2q, 3p11p21, 5q13q23, 6q22qter, 8p, 9, 13q, Y	-
			-	1q, 20q, X	18q	-
			-	2q24q32, 5q11, 5q21q23, Xp11p21, Xq	1p11p31	-
			-	1q, 4p15pter, 8q24, 9q34, 14q32, 17	2q22qter, 3q23qter, 4q, 5q11q23, 6q11q24, 11q21q22, 12p11p12, 12q14q21, 13q21q31, X	-
			-	2p13p15, 2q22q34, 3, 4q26q28, 5q21q23, 12q15q23, 13q, X	1p31pter	-
			-	4q, 6q11q23, 10q11q24, 12q11q13, X	-	-
			-	8p, 8q22qter, 20q	3q23qter, 6q21q23	-
			-	8, Xq	3p22pter	-
			-	-	4p11p15.2, 4q22qter, 6q13qter, 11q14qter	-
			-	7q11q22, Xq	-	-
			-	-	3p14p23, 4q21q31, 8q22qter, 10p11p13, 10q, 21q	-
			-	X	4q	-
			-	4q11q21, X	12q22qter	-
			-	6q11q24	4	-
			-	4q11q24, Xq	1p33pter, 1q11q23	-
			-	2q24q34, Xq	-	-
			-	Xp11p21, Xq	5q31qter	-
			-	2q31qter, 4q, 12p11p12.1, 12q11q23	1p34pter, 11p15	-
			-	Xp, Y	2p15pter, 2q11q21, 8p, 9q, 16q21qter, 20q, 21q	-
			-	2q31q33, 6p11p21, 7q, 12q12q21, Xq23qter	8p21p23, 10p13pter	-
			-	2q23q24, 6q21q23, Xp11p21, Xq12q23	1p21p22, 1q41qter, 11q14q25	-
Suzuki et al. 2008	17	SNP-array	2q34	1q, 5p13.1, 17q23.3qter	3p13pter, 3q13.11, 6q14.1qter, 11q23qter	-
			14q11.2	1q, 2, 8, 20	-	11p15.4pter
			7q34	-	-	-
			14q11.2	1q, 2q14.1qter, 6p, 7	6p12.1, 9p21.1	-
			14q11.2	8q11.23, 10q21.3, 10q26.13, 22q13.31	7q35	-
			3p25.2, 11q22.2q22.3	2p16.3p22.3, 2p23.1, 2q11.2q14.1, 2q33.1q34, 3p21.33p22.1, 3p24.2, 3p25.1, 4q32.2q32.3, 5p13.2, 6q14.3q16.1, 7q, 11p15.1, 10p13pter, 12p13.2pter, 14q23.3q31.1, 15q22.31q26.2, 16p12.3, 20p11.23	1q31.1qter, 2p12p14, 3, 4q, 5p14.1pter, 5q32qter, 6p12.13pter, 6q11.1, 6q25.1qter, 8, 9, 12p11.1p13.1, 17q24.3, 18p11.21q11.32, 18q21.1qter, 19, 22	-
			7q34, 14q11.2	1q, 2q24.2q24.3	4q32.3qter, 16p12.1	-
			7q34, 14q11.2	3p26.1, 20	2p24.1	11p14.3
			7q34, 14q11.2	1q, 2, 17	4q34.1qter	-
			-	1q32.1qter	1p13.3pter, 4q21.22qter, 5p13.1	-
			7q34, 14q11.2	1q, 2, 5, 6, 8, 10, 12, 14, 15, 16q22.1pter, 17, 19, 20	-	11p15.2pter, 16q22.2qter
			14q11.2	2q14.2qter, 3p24.3, 4q33, 10p14, 11p14.3	-	-
			-	6p, 21q21.2	-	-
			14q11.2	8, 19, 20	-	11p15.4pter
			-	1q, 2, 5, 6, 8, 10, 12, 13, 16, 17, 19, 20, 21, 22	-	4, 9
Kato et al. 2009	1	SNP-array	2q24	2	5q35c	18q
Arai et al. 2010 a	56	SNP-array	1q32.1[4], 17q[1]	1q[25], 2[7], 2q[12], 2q24.2q24.3[5], 3[1], 3p24p26[1], 5q33q35[2], 6[2], 6p[6], 7[2], 7p[1], 7p11p14[1], 8[3], 8p[1], 8q[4], 8q12q22[1], 12[1], 12p[1], 13[1], 14p13q12[1], 14qter[1], 15[1], 15q11q13[1], 16[1], 17[3], 17q[3], 18p[1], 20[10], 20q[1], 22q11q12.1[1]	1p[3], 1p36[1], 1pter[2], 3[1], 4q[2], 4q32q35[3], 4q34q35[3], 5q35[1], 6p11p21[1], 6q[1], 7[1], 7q11q11.23[1], 7q21q36[1], 8q23q24[1], 9[2], 9q21.33q31.2[1], 10[2], 10q25q26[1], 11[1], 11p[1], 13[2], 14[2], 15[1], 16q[3], 17p[1], 18[2], 18q[2], 19q13.2qter[1], 20p[1], 21[1], 22[1], 22q12q13[1]	2q23.3q24.1 [2], 2q23.3q31[1], 11p[9], 11p15[3], 13q31q34[1], 14q24q32[1], 18p[1], 18q21.2q23[1], 19qter[1], 21[1]
Jia et al. 2014 a	6	SNP-array	-	1q, 2q24q37, 10q26	-	-
			-	1q21.1, 14q11.2	1p36.13p35.2, Xq26.2	-
			-	14q11.2	-	-
			-	7q34, 14q11.2, 20q13.13	-	-
			-	1q21q44, 2p, 2q11q23, 2q33.3q37, 5p15.33, 5q31.2q33.1, 6p24q13, 6q25.3q27, 8p21.3q13, 8q22q24, 10p15p12, 10q24.31, 12, 13q13q21, 16, 17, 19, 20, 21q22.3, Y	1p34.1p33, 1p22.1, 3p14.2, 3q25q26, 4p15, 4q12q13, 4q25, 4q31q32, 7q31.2q31.31, 9q21q22, 11q22.3, 13q32q33.1, 15q13, 18q11q21, Xp22.11q22.1	-
			-	14q11.2	-	-
Sumazin et al. 2017	46	SNP-array	-	1q[34%], 2[17%], 8q[10%], 12[10%]	1p[12%], 4q[2%], 20[19%]	-
Kim et al. 2017	1	SNP-array	-	1q	-	11p15.5c
[n or %] of tumors with the alteration.
a Interpreted results derived from the article provied data.

## Sheet: Supplementary Table 5c
Supplementary Table 5: Literature review of cytogenetic alterations reported for HBs. Studies were grouped according to the type of technique used, classic cytogenetics and cytogenomics. a) Karyotype and FISH techniques. b) CGH and genomic microarrays. c) Samples evaluated with both Karyotype and CGH/genomic microarrays. Results from Rodrigues et al (2014) not included.
Reference	Total number of samples	Technique	Karyotype (ISCN 2016)	CGH
				Amplification	Gain	Loss
Kumon et al. 2001	38	Karyotype/CGH	53,X,−X,dup(2)(q23q37),+dup(2)(q23q37),+5,+12, +der(16)t(1;16)(q12;q24),+20,+3mar	1q21qter, 2q13q36, 20	2, 6, 10q24q26	Xp, Xq26qter
			47,X,−X,+2,der(4)t(1;4)(q21;q34),+mar,ace	2q23q31	1q21qter, 2	4q33qter
			48,XY,+i(1)(q10),dup(2)(q24q34),+dup(2)(q24q34)	2q24q34	1q12qter, 2, 9, 16, 17, 22	-
			51,XY,+2,der(4)t(1;4)(q12;q34),+5,+8,+8,+20	-	-	-
			-	8q	1q12qter, 2	-
			52,XX,+2,+3,+7,+8,+15,+20	-	2, 3, 7, 8, 15	-
			47,XY,add(2)(q37),+add(2)(q37)	-	1q31qter, 2, 17q22qter	-
			48,XX,+20,+der(?)t(1;?)(q31;?),dmin	-	1q31qter, 2pter2q22, 2q23qter, 20	4q34qter
			46,XY,dup(2)(q22q31),der(21)t(1;21)(q21;p11) /48,idem,+dup(2)(q22q31),+mar	-	1q12qter, 2q21q31	-
			48,XX,+2,+7,der(22)t(1;22)(q12;p11)	-	1q12qter, 2, 7	-
			47,XY,+2	-	-	-
			50,XX,+2,+5,+8,der(20)t(1;20)(q12;q11), +der(20)t(1;20)(q12;q11)	-	1q23qter, 19	-
			51,XX,+2,+5,+8,+der(?)t(1;?)(q21;?),+mar	-	1q24qter, 2q24qter	-
			46,XX,dup(2)(q23q37),der(17)t(1;17)(q21;q12)	-	2q23q37	-
			46,XX	5q31	1q31qter, 18q21qter, 19	-
			46,XX	-	20q	-
			46,XX	-	1q24q44	4q21qter
			51,XY,+i(1)(q10),+i(1)(q10),+8,+20,+21	-	-	-
			-	17	1q24qter, 8q, 20q	11p,18
			61~91,i(1)(q10)	-	1q23qter, 6q13q23	1p34pter
			46,XY	X	-	-
			46,XY	-	21q22qter	-
			46,XY	5q33q35, 17q22qter	3p24pter, 12q13qter	-
			-	-	6p12pter	-
			-	-	Xq21q28	-
			48,XY,+8,+20	-	6p12p21	-
			46,XY	-	1p34pter, 19, 20	-
Stejskalová et al. 2009	9	Karyotype/aCGH	47,XX,i(1)(q10),+der(2)	-	1q, 2p25.3p24, 2q11.2q24.3, 2q33.1q37.3	1p

## Sheet: References
References
	Petković, I.; Nakić, M.; Čepulić, M. Cytogenetic analysis of hepatoblastoma. Cancer Genet Cytogenet. 1985;15(3-4):369-371. doi:10.1016/0165-4608(85)90180-3
	Mascarello, J.; Jones, M.; Kadota, R.; Krous, H. Hepatoblastoma characterized by trisomy 20 and double minutes. Cancer Genet Cytogenet. 1990;47:243-247.
	Bardi, G.; Johansson, B.; Pandis, N.;et al. i(8q) as the Primary Structural Chromosome Abnormality in a Hepatoblastoma. Cancer Genet Cytogenet. 1991;51:281-283. doi:10.1016/0165-4608(91)90144-J
	Fletcher, J.A.; Kozakewich, H.P.; Pavelka, K.;et al. Consistent cytogenetic aberrations in hepatoblastoma: A common pathway of genetic alterations in embryonal liver and skeletal muscle malignancies? Genes, Chromosom Cancer. 1991;3(1):37-43. doi:10.1002/gcc.2870030107
	Rodriguez, E.; Reuter, V.E.; Mies, C.; Bosl, G.J.; Chaganti, R.S.K. Abnormalities of 2q: A common genetic link between rhabdomyosarcoma and hepatoblastoma? Genes, Chromosom Cancer. 1991;3:122-127. doi:10.1002/gcc.2870030207
	Soukup, S.W.; Lampkin, B.L. Trisomy 2 and 20 in two hepatoblastomas. Genes, Chromosom Cancer. 1991;3:231-234. doi:10.1002/gcc.2870030310
	Annerén, G.; Nordlinder, H.; Hedborg, F. Chromosome aberrations in an alpha‐fetoprotein‐producing hepatoblastoma. Genes, Chromosom Cancer. 1992;4:99-100. doi:10.1002/gcc.2870040117
	Bardi, G.; Johansson, B.; Pandis, N.;et al. Trisomy 2 as the sole chromosomal abnormality in a hepatoblastoma. Genes, Chromosom Cancer. 1992;4:78-80. doi:10.1002/gcc.2870040111
	Hansen, K.; Bagtas, J.; Mark, H.F.; Homans, A.; Singer, D.B. Undifferentiated small cell hepatoblastoma with a unique chromosomal translocation: A case report. Pediatr Pathol. 1992;12:457-462. doi:10.3109/15513819209023325
	Tanaka, K.; Uemoto, S.; Asonuma, K.;et al. Hepatoblastoma in a 2-Year-Old Girl with Trisomy 18. Eur J Pediatr Surg. 1992;2:298-300. doi:10.1055/s-2008-1063464
	Dressler, L.G.; Duncan, M.H.; Varsa, E.E.; McConnell, T.S. Dna content measurement can be obtained using archival material for dna flow cytometry a comparison with cytogenetic analysis in 56 pediatric solid tumors. Cancer. 1993;72(6):2033-2041. doi:10.1002/1097-0142(19930915)72:6<2033::AID-CNCR2820720640>3.0.CO;2-J
	Tonk, V.S.; Wilson, K.S.; Timmons, C.F.; Schneider, N.R. Trisomy 2, trisomy 20, and del(17p) as sole chromosomal abnormalities in three cases of hepatoblastoma. Genes, Chromosom Cancer. 1994;11:199-202. doi:10.1002/gcc.2870110309
	Bove, K.E.; Soukup, S.; Ballard, E.T.; Ryckman, F. Hepatoblastoma in a child with trisomy 18: Cytogenetics, liver anomalies, and literature review. Pediatr Pathol Lab Med. 1996;16(2):253-262. doi:10.1080/107710496175732
	Swarts, S.; Wisecarver, J.; Bridge, J.A. Significance of extra copies of chromosome 20 and the long arm of chromosome 2 in hepatoblastoma. Cancer Genet Cytogenet. 1996;91(1):65-67. doi:10.1016/S0165-4608(96)00128-8
	Schneider NR, Cooley LD, Finegold MJ, Douglass EC, Tomlinson GE. The first recurring chromosome translocation in hepatoblastoma: Der(4)t(1;4)(q12;q34). Genes Chromosom Cancer. 1997;19(4):291–4.
	Teraguchi, M.; Nogi, S.; Ikemoto, Y.;et al. Multiple Hepatoblastomas associated with trisomy 18 in a 3-year-old girl. Pediatr Hematol Oncol. 1997;14:463-467.
	Balogh, E.; Swanton, S.; Kiss, C.; Jakab, Z.S.; Secker-Walker, L.M.; Oláh, É. Fluorescence in situ hybridization reveals trisomy 2q by insertion into 9p in hepatoblastoma. Cancer Genet Cytogenet. 1998;102(2):148-150. doi:10.1016/S0165-4608(97)00318-X
	Sainati, L.; Leszl, A.; Stella, M.;et al. Cytogenetic analysis of hepatoblastoma: Hypothesis of cytogenetic evolution in such tumors and results of a multicentric study. Cancer Genet Cytogenet. 1998;104(1):39-44. doi:10.1016/S0165-4608(97)00432-9
	Nagata, T.; Mugishima, H.; Shichino, H.;et al. Karyotypic analyses of hepatoblastoma: Report of two cases and review of the literature suggesting chromosomal loci responsible for the pathogenesis of this disease. Cancer Genet Cytogenet. 1999;114(1):42-50. doi:10.1016/S0165-4608(99)00033-3
	Park, J.P.; Ornvold, K.T.; Brown, A.M.; Mohandas, T.. Trisomy 2 and 19, and Tetrasomy 1q and 14 in Hepatoblastoma. Cancer Genet Cytogenet. 1999;115:86-87.
	Ma, S.K.; Cheung, A.N.Y.; Choy, C.;et al. Cytogenetic characterization of childhood hepatoblastoma. Cancer Genet Cytogenet. 2000;119(1):32-36. doi:10.1016/S0165-4608(99)00203-4
	Parada, L.A.; Limon, J.; Iliszko, M.;et al. Cytogenetics of hepatoblastoma: Further characterization of 1q rearrangements by fluorescence in situ hybridization: An international collaborative study. Med Pediatr Oncol. 2000;34(3):165-170. doi:10.1002/(SICI)1096-911X(200003)34:3<165::AID-MPO1>3.0.CO;2-T
	Yeh, A.Y.; Rao, P.H.; Cigna, C.T.; Middlesworth, W.; Lefkowitch, J.H.; Murty, V.V.V.S. Trisomy 1q, 2, and 20 in a case of hepatoblastoma: Possible significance of 2q35-q37 and 1q12-q21 rearrangements. Cancer Genet Cytogenet. 2000;123(2):140-143. doi:10.1016/S0165-4608(00)00323-X
	Ali, W.; Savasan, S.; Rabah, R.; Mohamed, A.N. Cytogenetic findings in two new cases of hepatoblastoma. Cancer Genet Cytogenet. 2002;133(2):179-182. doi:10.1016/S0165-4608(01)00588-X
	Gunawan, B.; Schäfer, K.L.; Sattler, B.;et al. Undifferentiated small cell hepatoblastoma with a chromosomal translocation t(22;22)(q11;q13). Histopathology. 2002;40(5):485-487. doi:10.1046/j.1365-2559.2002.t01-2-01390.x
	Sainati, L.; Leszl, A.; Surace, C.; Perilongo, G.; Rocchi, M.; Basso, G. Fluorescence in situ hybridization improves cytogenetic results in the analysis of hepatoblastoma. Cancer Genet Cytogenet. 2002;134(1):18-20. doi:10.1016/S0165-4608(01)00586-6
	Sandoval, C.; Piper, J.; Mowery-Rushton, P.A.; Jayabose, S. Fetal-type hepatoblastoma and del(3)(q11.2q13.2). Cancer Genet Cytogenet. 2002;134(2):162-164. doi:10.1016/S0165-4608(01)00622-7
	Surace, C.; Leszl, A.; Perilongo, G.; Rocchi, M.; Basso, G.; Sainati, L. Fluorescent in situ hybridization (FISH) reveals frequent and recurrent numerical and structural abnormalities in hepatoblastoma with no informative karyotype. Med Pediatr Oncol. 2002;39(5):536-539. doi:10.1002/mpo.10181
	Nagata, T.; Nakamura, M.; Shichino, H.;et al. Cytogenetic abnormalities in hepatoblastoma: Report of two new cases and review of the literature suggesting imbalance of chromosomal regions on chromosomes 1, 4, and 12. Cancer Genet Cytogenet. 2005;156(1):8-13. doi:10.1016/j.cancergencyto.2004.04.018
	Tomlinson, G.E.; Douglass, E.C.; Pollock, B.H.; Finegold, M.J.; Schneider, N.R. Cytogenetic Evaluation of a Large Series of Hepatoblastomas: Numerical Abnormalities with Recurring Aberrations Involving 1q12-q21. Genes Chromosom Cancer. 2005;44:177-184.
	Neas, K.; Peters, G.; Jackson, J.;et al. Chromosome 7 aberrations in a young girl with myelodysplasia and hepatoblastoma: An unusual association. Clin Dysmorphol. 2006;15(1):1-8. doi:10.1097/01.mcd.0000184966.46231.49
	Stejskalová, E.; Mališ, J.; Jirí, S.;et al. Cytogenetic and array comparative genomic hybridization analysis of a series of hepatoblastomas. Cancer Genet Cytogenet. 2009;194:82-87.
	Tan, Z.H.; Lai, A.; Chen, C.K.; Chang, K.T..; Tan, A.M. Association of trisomy 18 with hepatoblastoma and its implications. Eur J Pediatr. 2014;173:1595-1598.
	Steenman, M.; Tomlinson, G.; Westerveld, A.; Mannens, M. Comparative genomic hybridization analysis of hepatoblastomas: Additional evidence for a genetic link with Wilms tumor and rhabdomyosarcoma. Cytogenet Cell Genet. 1999;86(2):157-161. doi:10.1159/000015371
	Gray SG, Kytölä S, Matsunaga T, Larsson C, Ekström TJ. Comparative genomic hybridization reveals population-based genetic alterations in hepatoblastomas. Br J Cancer. 2000;83(8):1020–5.
	Hu J, Wills M, Baker BA, Perlman EJ. Comparative Genomic Hybridization Analysis of Hepatoblastomas. Genes Chromosom Cancer. 2000;27(2):196–201.
	Weber RG, Pietsch T, Von Schweinitz D, Lichter P. Characterization of genomic alterations in hepatoblastomas: A role for gains on chromosomes 8q and 20 as predictors of poor outcome. Am J Pathol [Internet]. 2000;157(2):571–8. Available from: http://dx.doi.org/10.1016/S0002-9440(10)64567-1
	Suzuki M, Kato M, Yuyan C, Takita J, Sanada M, Nannya Y, et al. Whole-genome profiling of chromosomal aberrations in hepatoblastoma using high-density single-nucleotide polymorphism genotyping microarrays. Cancer Sci. 2008;99(3):564–570.
	Kato M, Takita J, Takahashi K, Mimaki M, Chen Y, Koh K, et al. Hepatoblastoma in a patient with Sotos syndrome. J Pediatr. 2009;155(6):937–9.
	Arai Y, Honda S, Haruta M, Kasai F, Fujiwara Y, Ohshima J, et al. Genome-Wide Analysis of Allelic Imbalances Reveals 4q Deletions as a Poor Prognostic Factor and MDM4 Amplification at 1q32.1 in Hepatoblastoma. Genes, Chromosom Cancer. 2010;49(7):596–609.
	Sumazin P, Chen Y, Treviño LR, Sarabia SF, Hampton OA, Patel K, et al. Genomic analysis of hepatoblastoma identifies distinct molecular and prognostic subgroups. Hepatology. 2017;65(1):104–21
	Kumon K, Kobayashi H, Namiki T, Tsunematsu Y, Miyauchi J, Kikuta A, et al. Frequent increase of DNA copy number in the 2q24 chromosomal region and its association with a poor clinical outcome in hepatoblastoma: Cytogenetic and comparative genomic hybridization analysis. Japanese J Cancer Res. 2001;92(8):854–62.
